# Supplementary material for: Comparative analysis of 163 ant genomes reveals recurrent horizontal gene transfer from bacteria to ants
Source: Gigascience. 2026 Apr 6;15:giag043. doi: 10.1093/gigascience/giag043 (PMC13320244; doi:10.1093/gigascience/giag043)
Supplement: giag043_Supplemental_Files [file giag043_supplemental_files.zip]

Archive with 15 entries (15 files):
- HGTinAnts_Supplementary.pdf
- Table_S10_GAGA_species_list.txt
- Table_S11_PATRIC_genome_list_21112020.xlsx
- Table_S12_Insect_Assembly_Acc.xlsx
- Table_S13_GAGA.HGTs.afterFil.preCuration.xlsx
- Table_S14_Correlation_Results_HGT RNAseq.xlsx
- Table_S1_HGTs_all_info.xlsx
- Table_S2_PCR_validations.xlsx
- Table_S3_Comparison_previous_HGTs_ants.xlsx
- Table_S4_Synteny_other_HGT_loci.xlsx
- Table_S5_Lysozyme_HGTs.xlsx
- Table_S6_MurNAc_HGTs.xlsx
- Table_S7_CFA_HGTs.xlsx
- Table_S8_In-depth_Other_HGTs_summary.xlsx
- Table_S9_kegg_enrichment.tsv
