# Supplementary material for: Comparative analysis of 163 ant genomes reveals recurrent horizontal gene transfer from bacteria to ants
Source: Gigascience. 2026 Apr 6;15:giag043. doi: 10.1093/gigascience/giag043 (PMC13320244; doi:10.1093/gigascience/giag043)
Supplement: giag043_Supplemental_Files [file giag043_supplemental_files.zip › Table_S10_GAGA_species_list.txt]

GAGA ID	Species name	Subfamily	Shortname	Quality	Group
GAGA-0001	Acromyrmex ameliae	Myrmicinae	Aame		Formicoid
GAGA-0002	Acromyrmex subterraneus	Myrmicinae	Acsu	stLFR assembly	Formicoid
GAGA-0003	Acromyrmex lobicornis	Myrmicinae	Alob	Chromosome level assembly	Formicoid
GAGA-0004	Messor barbarus	Myrmicinae	Mbar	Chromosome level assembly	Formicoid
GAGA-0014	Acromyrmex echinatior	Myrmicinae	Aech	Chromosome level assembly	Formicoid
GAGA-0020	Lasius flavus s2	Formicinae	Lfl2	Chromosome level assembly (pseudo)	Formicoid
GAGA-0024	Lasius flavus s1	Formicinae	Lfla	Chromosome level assembly	Formicoid
GAGA-0025	Megaponera analis	Ponerinae	Mana		Poneroid
GAGA-0026	Myrmecocystus cf. mendax	Formicinae	Mmen	Chromosome level assembly	Formicoid
GAGA-0028	Myrmica rubra	Myrmicinae	Mrub		Formicoid
GAGA-0055	Gigantiops destructor	Formicinae	Gdes	stLFR assembly	Formicoid
GAGA-0063	Neoponera goeldii	Ponerinae	Ngoe		Poneroid
GAGA-0074	Odontomachus hastatus	Ponerinae	Ohas		Poneroid
GAGA-0080	Pheidole pallidula	Myrmicinae	Ppal		Formicoid
GAGA-0082	Pristomyrmex punctatus	Myrmicinae	Prpu		Formicoid
GAGA-0083	Diacamma cf. indicum	Ponerinae	Dind		Poneroid
GAGA-0084	Aphaenogaster subterranea	Myrmicinae	Apsu	Chromosome level assembly	Formicoid
GAGA-0085	Tetramorium caespitum	Myrmicinae	Tcae		Formicoid
GAGA-0087	Myrmica scabrinodis	Myrmicinae	Msca		Formicoid
GAGA-0090	Platythyrea punctata	Ponerinae	Plpu	Chromosome level assembly	Poneroid
GAGA-0098	Harpagoxenus sublaevis	Myrmicinae	Hsub		Formicoid
GAGA-0099	Leptothorax acervorum	Myrmicinae	Lace		Formicoid
GAGA-0103	Myrmecina graminicola	Myrmicinae	Mgra		Formicoid
GAGA-0109	Stenamma debile	Myrmicinae	Sdeb	Hi-C scaffolded, but NO chr-lvel	Formicoid
GAGA-0114	Manica rubida	Myrmicinae	Maru	Chromosome level assembly	Formicoid
GAGA-0165	Eutetramorium mocquerysi	Myrmicinae	Emoc		Formicoid
GAGA-0177	Lasius niger	Formicinae	Lnig	Chromosome level assembly	Formicoid
GAGA-0187	Plagiolepis pygmaea	Formicinae	Ppyg	Chromosome level assembly	Formicoid
GAGA-0198	Paratrechina longicornis	Formicinae	Palo		Formicoid
GAGA-0199	Anoplolepis gracilipes	Formicinae	Agra	High Euk busco duplication	Formicoid
GAGA-0200	Camponotus japonicus	Formicinae	Cjap		Formicoid
GAGA-0220	Acromyrmex octospinosus	Myrmicinae	Aoct	stLFR assembly	Formicoid
GAGA-0221	Camponotus fellah	Formicinae	Cfel	Chromosome level assembly	Formicoid
GAGA-0222	Temnothorax rugatulus	Myrmicinae	Trug		Formicoid
GAGA-0223	Temnothorax longispinosus	Myrmicinae	Tlon		Formicoid
GAGA-0224	Temnothorax americanus	Myrmicinae	Tame		Formicoid
GAGA-0229	Cephalotes minutus	Myrmicinae	Cmin		Formicoid
GAGA-0234	Typhlomyrmex rogenhoferi	Ectatomminae	Trog	stLFR assembly	Formicoid
GAGA-0245	Monomorium pharaonis	Myrmicinae	Mpha	Chromosome level assembly	Formicoid
GAGA-0246	Pseudoneoponera rufipes	Ponerinae	Pruf		Poneroid
GAGA-0256	Acanthomyrmex ferox	Myrmicinae	Afer		Formicoid
GAGA-0266	Ectomomyrmex cf. javanus	Ponerinae	Ecfj		Poneroid
GAGA-0275	Euprenolepis procera	Formicinae	Epro		Formicoid
GAGA-0288	Temnothorax unifasciatus	Myrmicinae	Tuni		Formicoid
GAGA-0300	Ectomomyrmex javanus	Ponerinae	Ejav		Poneroid
GAGA-0301	Anochetus risii	Ponerinae	Aris		Poneroid
GAGA-0302	Ochetellus glaber	Dolichoderinae	Ogla		Formicoid
GAGA-0303	Harpegnathos venator	Ponerinae	Hven		Poneroid
GAGA-0304	Proformica cf. mongolica	Formicinae	Pros		Formicoid
GAGA-0306	Stictoponera bicolor	Ectatomminae	Gbic		Formicoid
GAGA-0307	Hypoponera opacior	Ponerinae	Hopa	Curated using purge haplotigs	Poneroid
GAGA-0328	Carebara diversa	Myrmicinae	Cdiv		Formicoid
GAGA-0330	Crematogaster cf. rogenhoferi	Myrmicinae	Crog		Formicoid
GAGA-0331	Carebara sp. s2	Myrmicinae	Csp2	stLFR assembly	Formicoid
GAGA-0332	Pseudolasius sp.	Formicinae	Pssp		Formicoid
GAGA-0333	Tetramorium bicarinatum	Myrmicinae	Tbic		Formicoid
GAGA-0334	Rossomyrmex quandratinodus	Formicinae	Rqua		Formicoid
GAGA-0335	Meranoplus bicolor	Myrmicinae	Mbic		Formicoid
GAGA-0336	Oecophylla smaragdina	Formicinae	Osma		Formicoid
GAGA-0337	Tapinoma melanocephalum	Dolichoderinae	Tmel		Formicoid
GAGA-0338	Lepisiota rothneyi	Formicinae	Lrot		Formicoid
GAGA-0340	Tapinoma cf. melanocephalum	Dolichoderinae	Tcfm		Formicoid
GAGA-0341	Nylanderia fulva	Formicinae	Nful		Formicoid
GAGA-0343	Pseudomyrmex spinicola	Pseudomyrmecinae	Pspi		Formicoid
GAGA-0346	Megalomyrmex milenae	Myrmicinae	Mmil	Chromosome level (Pseudo), Removed artifactual duplications	Formicoid
GAGA-0350	Formica cf. japonica	Formicinae	Ffus		Formicoid
GAGA-0351	Diacamma rugosum	Ponerinae	Drug		Poneroid
GAGA-0352	Leptogenys diminuta	Ponerinae	Ldim		Poneroid
GAGA-0353	Odontomachus cf. monticola	Ponerinae	Omon		Poneroid
GAGA-0354	Cataglyphis aenescens	Formicinae	Caen		Formicoid
GAGA-0356	Aphaenogaster exasperata	Myrmicinae	Aexa		Formicoid
GAGA-0358	Pheidole nodus	Myrmicinae	Pnod		Formicoid
GAGA-0359	Formica japonica	Formicinae	Fjap		Formicoid
GAGA-0360	Colobopsis sp.	Formicinae	Cosp		Formicoid
GAGA-0361	Camponotus fedtschenkoi	Formicinae	Cfed		Formicoid
GAGA-0362	Camponotus sp.	Formicinae	Casp		Formicoid
GAGA-0363	Iridomyrmex anceps	Dolichoderinae	Ianc		Formicoid
GAGA-0364	Lasius cf. spathepus	Formicinae	Lspa		Formicoid
GAGA-0365	Tetraponera rufonigra	Pseudomyrmecinae	Truf		Formicoid
GAGA-0366	Lasius neglectus	Formicinae	Lneg	stLFR assembly	Formicoid
GAGA-0374	Polyrhachis illaudata	Formicinae	Pill		Formicoid
GAGA-0376	Pheidole capellinii	Myrmicinae	Pcap		Formicoid
GAGA-0378	Carebara altinodus	Myrmicinae	Calt		Formicoid
GAGA-0379	Cerapachys sulcinodis	Dorylinae	Csul		Formicoid
GAGA-0380	Leptogenys kitteli	Ponerinae	Lkit		Poneroid
GAGA-0382	Carebara trechideros	Myrmicinae	Ctre		Formicoid
GAGA-0384	Pheidole selathorax	Myrmicinae	Psel		Formicoid
GAGA-0386	Euponera pilosior	Ponerinae	Epil	stLFR assembly	Poneroid
GAGA-0387	Leptogenys cf. binghamii	Ponerinae	Lbin	stLFR assembly	Poneroid
GAGA-0389	Proceratium itoi	Proceratiinae	Pito	stLFR assembly	Poneroid
GAGA-0391	Stigmatomma sp.	Amblyoponinae	Stsp		Poneroid
GAGA-0392	Leptanilla sp.	Leptanillinae	Lesp	outgroup short-read
GAGA-0393	Crematogaster cf. osakensis	Myrmicinae	Cos2		Formicoid
GAGA-0395	Crematogaster osakensis	Myrmicinae	Cosa		Formicoid
GAGA-0396	Camponotus singularis	Formicinae	Csin		Formicoid
GAGA-0401	Myrmica angulata	Myrmicinae	Mysp		Formicoid
GAGA-0404	Mystrium camillae	Amblyoponinae	Mcam		Poneroid
GAGA-0405	Tetramorium polymorphum	Myrmicinae	Tpol		Formicoid
GAGA-0406	Myrmoteras binghamii	Formicinae	Mbin	stLFR assembly	Formicoid
GAGA-0407	Kartidris nyos	Myrmicinae	Kasp		Formicoid
GAGA-0408	Buniapone amblyops	Ponerinae	Bamb	stLFR assembly	Poneroid
GAGA-0413	Messor capitatus	Myrmicinae	Mcap		Formicoid
GAGA-0454	Solenopsis fugax	Myrmicinae	Sfug		Formicoid
GAGA-0463	Formicoxenus nitidulus	Myrmicinae	Fnit		Formicoid
GAGA-0485	Formica sanguinea	Formicinae	Fsan		Formicoid
GAGA-0491	Lasius fuliginosus s2	Formicinae	Lfu2		Formicoid
GAGA-0494	Rossomyrmex minuchae	Formicinae	Rmin		Formicoid
GAGA-0495	Formica fusca	Formicinae	Ffu2	stLFR assembly	Formicoid
GAGA-0502	Iberoformica subrufa	Formicinae	Isub		Formicoid
GAGA-0503	Oxyopomyrmex cf. saulcyi	Myrmicinae	Osau		Formicoid
GAGA-0505	Goniomma hispanicum	Myrmicinae	Ghis		Formicoid
GAGA-0510	Temnothorax nylanderi	Myrmicinae	Tnyl		Formicoid
GAGA-0511	Temnothorax ravouxi	Myrmicinae	Trav		Formicoid
GAGA-0512	Temnothorax pilagens	Myrmicinae	Tpil		Formicoid
GAGA-0513	Temnothorax ambiguus	Myrmicinae	Tamb		Formicoid
GAGA-0515	Cardiocondyla obscurior	Myrmicinae	Cobs		Formicoid
GAGA-0517	Myrmecia pilosula	Myrmeciinae	Mpil		Formicoid
GAGA-0520	Melissotarsus emeryi	Myrmicinae	Meme	Scaffolded two versions using ntJoin	Formicoid
GAGA-0521	Myrmecia croslandi 2n2	Myrmeciinae	Mcro		Formicoid
GAGA-0522	Myrmecia croslandi 2n4	Myrmeciinae	Mcr2		Formicoid
GAGA-0524	Lasius fuliginosus s1	Formicinae	Lfu1		Formicoid
GAGA-0527	Tetramorium atratulum	Myrmicinae	Tatr	Chromosome level assembly	Formicoid
GAGA-0528	Liometopum microcephalum	Dolichoderinae	Lmic		Formicoid
GAGA-0530	Pheidole yeensis	Myrmicinae	Pyee	Removed artifactual duplications	Formicoid
GAGA-0531	Aphaenogaster smythiesii	Myrmicinae	Asmy		Formicoid
GAGA-0532	Lasius cf. alienus	Formicinae	Lali		Formicoid
GAGA-0533	Carebara sp. s1	Myrmicinae	Cas2	Removed artifactual duplications	Formicoid
GAGA-0534	Dorylus orientalis	Dorylinae	Dori		Formicoid
GAGA-0535	Discothyrea kamiteta	Proceratiinae	Dkam	stLFR assembly	Poneroid
GAGA-0536	Prionopelta kraepelini	Amblyoponinae	Pkra	stLFR assembly	Poneroid
GAGA-0537	Proceratium cf. bruelheidei	Proceratiinae	Pbru	stLFR assembly	Poneroid
GAGA-0538	Sericomyrmex mayri	Myrmicinae	Smay		Formicoid
GAGA-0539	Mycetophylax morschi	Myrmicinae	Mmor		Formicoid
GAGA-0540	Myrmicocrypta squomosa uncinata	Myrmicinae	Munc		Formicoid
GAGA-0541	Mycetosoritis hartmanni	Myrmicinae	Mhar		Formicoid
GAGA-0543	Kalathomyrmex emeryi	Myrmicinae	Keme		Formicoid
GAGA-0550	Xerolitor explicatus	Myrmicinae	Xexp		Formicoid
GAGA-0552	Paraponera clavata	Paraponerinae	Pcla		Poneroid
GAGA-0553	Tetramorium cf. nipponense	Myrmicinae	Tesp	stLFR assembly	Formicoid
GAGA-0554	Strumigenys mutica	Myrmicinae	Smut	stLFR assembly	Formicoid
GAGA-0577	Parasyscia sp.	Dorylinae	Pasp	stLFR assembly	Formicoid
GAGA-0578	Carebara cf. capreola	Myrmicinae	Ccap		Formicoid
GAGA-0579	Carebara melasolena	Myrmicinae	Cmel		Formicoid
GAGA-0580	Probolomyrmex sp.	Proceratiinae	Prsp	stLFR assembly	Poneroid
NCBI-0001	Ooceraea biroi	Dorylinae	Obir	Chromosome level assembly	Formicoid
NCBI-0002	Solenopsis invicta	Myrmicinae	Sinv	Chromosome level assembly	Formicoid
NCBI-0003	Atta cephalotes	Myrmicinae	Acep		Formicoid
NCBI-0004	Atta colombica	Myrmicinae	Acol		Formicoid
NCBI-0005	Camponotus floridanus	Formicinae	Cflo		Formicoid
NCBI-0006	Cyphomyrmex costatus	Myrmicinae	Ccos		Formicoid
NCBI-0007	Dinoponera quadriceps	Ponerinae	Dqua		Poneroid
NCBI-0008	Formica exsecta	Formicinae	Fexs		Formicoid
NCBI-0009	Harpegnathos saltator	Ponerinae	Hsal		Poneroid
NCBI-0010	Linepithema humile	Dolichoderinae	Lhum		Formicoid
NCBI-0011	Odontomachus brunneus	Ponerinae	Obru		Poneroid
NCBI-0012	Pogonomyrmex barbatus	Myrmicinae	Pbar		Formicoid
NCBI-0013	Vollenhovia emeryi	Myrmicinae	Vene		Formicoid
NCBI-0014	Wasmannia auropunctata	Myrmicinae	Waur		Formicoid
NCBI-0015	Mycetomoellerius zeteki	Myrmicinae	Tzet		Formicoid
NCBI-0016	Trachymyrmex septentrionalis	Myrmicinae	Tsep		Formicoid
NCBI-0017	Paratrachymyrmex cornetzi	Myrmicinae	Tcor		Formicoid
OUT-0001	Formica selysi	Formicinae	Fsel	Chromosome level assembly	Formicoid
OUT-0002	Formica cinerea	Formicinae	Fcin	PacBio	Formicoid
OUTG-0001	Apis mellifera	Outgroup
OUTG-0002	Bombus hortorum	Outgroup
OUTG-0003	Nomada fabriciana	Outgroup
OUTG-0004	Osmia bicornis	Outgroup
OUTG-0005	Lasioglossum lativentre	Outgroup
OUTG-0006	Cerceris rybyensis	Outgroup
OUTG-0007	Nysson spinosus	Outgroup
OUTG-0008	Ampulex compressa	Outgroup
