# Supplementary material for: Comparative analysis of 163 ant genomes reveals recurrent horizontal gene transfer from bacteria to ants
Source: Gigascience. 2026 Apr 6;15:giag043. doi: 10.1093/gigascience/giag043 (PMC13320244; doi:10.1093/gigascience/giag043)
Supplement: giag043_Supplemental_Files [file giag043_supplemental_files.zip › Table_S11_PATRIC_genome_list_21112020.xlsx]

## Sheet: Tab.S11_PATRIC_genome_list_21
Genome ID	Genome Name	Organism Name	NCBI Taxon ID	Genome Status	Strain	Serovar	Biovar	Pathovar	MLST	Other Typing	Culture Collection	Type Strain	Completion Date	Publication	BioProject Accession	BioSample Accession	Assembly Accession	SRA Accession	GenBank Accessions	RefSeq Accessions	Sequencing Centers	Sequencing Status	Sequencing Platform	Sequencing Depth	Assembly Method	Chromosomes	Plasmids	Contigs	Genome Length	GC Content	PATRIC CDS	RefSeq CDS	Isolation Site	Isolation Source	Isolation Comments	Collection Date	Isolation Country	Geographic Location	Latitude	Longitude	Altitude	Depth	Other Environmental	Host Name	Host Gender	Host Age	Host Health	Body Sample Site	Body Sample Subsite
100226.15	Streptomyces coelicolor A3(2)	Streptomyces coelicolor A3(2)	100226	Complete	A3(2)				MLST.Streptomyces_spp.168				1996-07-01T00:00:00Z	8843436,12000953,17517896,9573173,19054329	PRJNA242	SAMEA1705940	GCA_000203835.1		AL645882,AL589148,AL645771	NC_003888,NC_003903,NC_003904	Wellcome Trust Sanger Institute	complete				1	2	3	9054847	72	8325	8154			derivative of the laboratory strain A3(2) lacking its two plasmids SCP1 and SCP2 which were sequenced separately after being isolated from the original strain A3(2)
1002672.3	Candidatus Pelagibacter sp. IMCC9063	Candidatus Pelagibacter sp. IMCC9063	1002672	Complete	IMCC9063								2011-04-05T00:00:00Z	21515764	PRJNA62303	SAMN02603337	GCA_000195085.1		CP002511	NC_015380	Inha University|Chunlab, Inc.|Korea Polar Research Institute	complete				1		1	1284727	31.67	1436	1447		Arctic Envirionment	isolated from an Arctic Envirionment
1002804.6	Helicobacter bizzozeronii CIII-1	Helicobacter bizzozeronii CIII-1	1002804	Complete	CIII-1								2011-06-08T00:00:00Z	21705603	PRJNA65019	SAMEA2272649	GCA_000237285.1		FR871757,FR871758	NC_015670,NC_015674	University of Helsinki, Faculty of Veterinary Medicine|Baseclear B.V.|Institute of Biotechnology, University of Helsinki|LGC genomics	complete				1	1	2	1807534	45.66	1964	1971
1002809.3	Solibacillus silvestris StLB046	Solibacillus silvestris StLB046	1002809	Complete	StLB046								2011-04-05T00:00:00Z	22019407	PRJNA65037		GCA_000271325.1		AP012157.1,AP012158.1	NC_018065.1,NC_018069.1	Department of Material and Environmental Chemistry???? Utsunomiya University	complete				1	1	2	3984229	385903	3871	3823
1003195.11	Streptomyces cattleya NRRL 8057 = DSM 46488	Streptomyces cattleya NRRL 8057	1003195	Complete	NRRL 8057								2011-06-24T00:00:00Z	21868806	PRJNA65103		GCA_000237305.1		FQ859184,FQ859185	NC_016111.1,NC_016113.1	CEA/Genoscope	unfinished				1	1	2	8092553	73.01	7229	7483
1003195.29	Streptomyces cattleya NRRL 8057 = DSM 46488		1003195	Complete	DSM 46488						DSM:46488		2015-01-16T00:00:00Z		PRJNA78941	SAMN02603879	GCF_000240165.1		CP003219,CP003229	NC_017586.1,NC_017585.1	State Key Laboratory of Microbial Metabolism, Shanghai Jiaotong University					2		2	8095515	73.01	7543	7569
1005048.3	Collimonas fungivorans Ter331	Collimonas fungivorans Ter331	1005048	Complete	Ter331								2011-07-20T00:00:00Z	15305924,16457898,18671744,19638176,21614084	PRJNA65451	SAMN02603677	GCA_000221045.1		CP002745	NC_015856	Netherlands Institute of Ecology (NIOO-KNAW)	complete				1		1	5186898	59.56	4638	4432
1005057.4	Buchnera aphidicola str. Ua (Uroleucon ambrosiae)	Buchnera aphidicola str. Ua (Uroleucon ambrosiae)	1005057	Complete	Ua								2011-09-07T00:00:00Z	21912528	PRJNA65479	SAMN02604330	GCA_000225465.1		CP002648,CP002649,CP002650	NC_017259.1,NC_017261.1,NC_017260.1	Yale Univ.	unfinished				1	2	3	627953	24.18	566	538		isofemale line of Uroleucon ambrosiae str. UA002 (brown ambrosia aphid)	isolated from an isofemale line of Uroleucon ambrosiae str. UA002 (brown ambrosia aphid)									Brown ambrosia aphid, Uroleucon ambrosiae	female
1005058.3	Gallibacterium anatis UMN179	Gallibacterium anatis UMN179	1005058	Complete	UMN179								2011-04-26T00:00:00Z		PRJNA65483	SAMN02604222	GCA_000209675.1		CP002667,CP002668	NC_015460,NC_015461	University of Minnesota	complete				1	1	2	2694139	39.87	2506	2500
1005090.4	Buchnera aphidicola str. Ak (Acyrthosiphon kondoi)	Buchnera aphidicola str. Ak (Acyrthosiphon kondoi)	1005090	Complete									2011-09-07T00:00:00Z	21912528	PRJNA65481	SAMN02604329	GCA_000225445.1		CP002645,CP002646,CP002647	NC_017256.1,NC_017257.1,NC_017258.1	Yale Univ.	unfinished				1	2	3	653223	25.67	607	569		isofemale line of Acyrthosiphon kondoi (blue alfalfa aphid)	isolated from an isofemale line of Acyrthosiphon kondoi (blue alfalfa aphid)									Blue alfalfa aphid, Acyrthosiphon kondoi	female
1006551.4	Klebsiella oxytoca KCTC 1686	Klebsiella oxytoca KCTC 1686	1006551	Complete	KCTC 1686				MLST.Klebsiella_oxytoca.28				2011-12-29T00:00:00Z		PRJNA65523	SAMN02603580	GCA_000240325.1		CP003218	NC_016612	Macrogen Inc.	unfinished				1		1	5974109	56.05	5553	5488
1007105.3	Pusillimonas sp. T7-7	Pusillimonas sp. T7-7	1007105	Complete	T7-7								2011-04-26T00:00:00Z		PRJNA65659	SAMN02603906	GCA_000209655.1		CP002663,CP002664	NC_015458,NC_015459	TEDA School of Biological Sciences and Biotechnology, Nankai University|Tianjin Biochip Corp.	complete				1	1	2	3924810	56.91	3706	3773
1007676.4	Lactobacillus ginsenosidimutans strain EMML 3041		1007676	Complete	EMML 3041								2015-07-09T00:00:00Z		PRJNA285015	SAMN03734923	GCF_001050475.1		CP012034	NZ_CP012034.1	Seoul Women's University		PacBio	340x	PacBio SMRT Analysis v. 2.3.0	1		1	2590556	36.71	2614	2393		kimchi		Oct-2010	South Korea	South Korea
1008459.4	Taylorella asinigenitalis MCE3	Taylorella asinigenitalis MCE3	1008459	Complete	MCE3				MLST.Taylorella_spp.21				2011-09-28T00:00:00Z	22235352	PRJNA73771	SAMN02602982	GCA_000226625.1		CP003059.1	NC_016043.1						1		1	1638559	38.3	1531	1524		donkey jack; genital tract	genital tract of a 6-year-old donkey jack	2004	France	France: stud farm in the Loir-et-Cher						Donkey	male	6
100901.6	Wolbachia endosymbiont of Onchocerca ochengi strain wOo	Wolbachia endosymbiont of Onchocerca ochengi str. Adamawa_Cameroon	100901	Complete	wOo								2012-07-30T00:00:00Z		PRJNA81837	SAMEA2272360	GCA_000306885.1		HE660029.1	NC_018267.1	University of Liverpool	complete				1		1	957990	32.1	886	647
1009858.3	Buchnera aphidicola str. G002 (Myzus persicae)	Buchnera aphidicola str. G002 (Myzus persicae)	1009858	Complete	str. G002 (Myzus persicae)								2014-01-22T00:00:00Z		PRJNA66105	SAMN02641631	GCA_000521565.1		CP002701.1,CP002702.1	NZ_CP002701.1,NZ_CP002702.1	University of Miami	complete				1	1	2	651316	254084	597	572												Green peach aphid, Myzus persicae
101510.16	Rhodococcus jostii RHA1	Rhodococcus jostii RHA1	101510	Complete	RHA1								2006-07-28T00:00:00Z	1.70308e+07	PRJNA13693	SAMN02604146	GCA_000014565.1		CP000431,CP000432,CP000433,CP000434	NC_008268,NC_008269,NC_008270,NC_008271	University of British Columbia|Genome British Columbia|Genome Canada|Michael Smith Genome Sciences Center	complete				1	3	4	9702737	67	9141	9145		soil contaminated with gamma-hexachlorocyclohexane (lindane: a toxic insecticide)	isolated from soil contaminated with gamma-hexachlorocyclohexane (lindane: a toxic insecticide) in Japan		Japan	Japan
1028307.3	Enterobacter aerogenes KCTC 2190	Enterobacter aerogenes KCTC 2190	1028307	Complete	KCTC 2190								2011-06-03T00:00:00Z		PRJNA66537	SAMN02603581	GCA_000215745.1		CP002824	NC_015663	Macrogen Inc.	complete				1		1	5280350	54.85	4907	4912
1028800.3	Neorhizobium galegae bv. orientalis str. HAMBI 540		1028800	Complete	HAMBI 540		biovar orientalis					Yes	2014-06-25T00:00:00Z	24948393	PRJEB1950	SAMEA3139073	GCA_000731315.1		HG938353.1,HG938354.1	NZ_HG938353.1,NZ_HG938354.1	UH					1	1	2	6455027	61248	6356	6170		Galega orientalis root nodule			Finland	Finland
1028989.3	Pseudomonas sp. StFLB209		1028989	Complete	StFLB209								2014-09-03T00:00:00Z	25323715	PRJDB3085	SAMD00019511	GCA_000829415.1		AP014637.1	NZ_AP014637.1	Department of Material and Environmental Chemistry, Graduate School of Engineering, Utsunomiya University		Roche 454	25x	Celera Assembler v. 5.3	1		1	6332373	60.74	5612	5598
1029718.6	Candidatus Arthromitus sp. SFB-mouse-Japan	Candidatus Arthromitus sp. SFB-mouse-Japan	1029718	Complete	mouse isolate								2011-08-02T00:00:00Z	21791478	PRJNA66727		GCA_000270205.1		AP012202	NC_015913	Frontier Science Research Center, University of Miyazaki	unfinished				1		1	1620005	28.26	1540	1491
1029756.8	Hyphomicrobium nitrativorans NL23		1029756	Complete	NL23						ATCC:BAA-2475		2014-03-05T00:00:00Z	24435868	PRJNA229194	SAMN02641510	GCF_000503895.1		CP006912	NC_022997.1	INRS-Institut Armand-Frappier		454 GS-FLX Titanium	22X	Newbler gsAssembler v. 2.5.3; CONSED v.	1		1	3653837	63.88	3635	3331		denitrifying biofilm treating seawater
1031564.3	Campylobacter insulaenigrae NCTC 12927		1031564	Complete	NCTC 12927				MLST.Campylobacter_insulaenigrae.1				2015-01-07T00:00:00Z	25381664	PRJNA66785	SAMN03248541	GCA_000816185.1		CP007770.1	NZ_CP007770.1	USDA, ARS, WRRC		Sanger dideoxy sequencing; 454; Illumina		Newbler v. 2.6	1		1	1465081	28.19	1483	1441
1032069.3	Campylobacter ureolyticus RIGS 9880		1032069	Complete	RIGS 9880								2015-08-03T00:00:00Z		PRJNA66811	SAMN03737995	GCF_001190755.1		CP012195	NZ_CP012195.1	USDA, ARS, WRRC		Sanger dideoxy sequencing; 454; Illumina;	1841x	Newbler v. 2.6	1		1	1641887	29.23	1685	1594					Denmark	Denmark						Human, Homo sapiens
1032480.4	Microlunatus phosphovorus NM-1	Microlunatus phosphovorus NM-1	1032480	Complete	NM-1								2011-06-01T00:00:00Z		PRJNA66879		GCA_000270245.1		AP012204	NC_015635	National Institute of Technology and Evaluation	complete				1		1	5683123	67.27	5268	5338
1032845.11	Rickettsia heilongjiangensis 054	Rickettsia heilongjiangensis 054	1032845	Complete	54								2011-07-22T00:00:00Z	21914880	PRJNA66907	SAMN02602971	GCA_000221205.1		CP002912	NC_015866	Academy of Military Medical Sciences, The Institute of Microbiology and Epidemiology, China	complete				1		1	1278471	32.32	1562	1297
1033837.3	Lactobacillus kefiranofaciens ZW3	Lactobacillus kefiranofaciens ZW3	1033837	Complete	ZW3								2011-05-25T00:00:00Z		PRJNA66525	SAMN02603965	GCA_000214785.1		CP002764,CP002765,CP002766	NC_015602,NC_015603,NC_015598	TianJin university of science and technology|Tianjin Biochip Corporation	complete				1	2	3	2354088	37.36	2414	2162
1033991.3	Rhizobium leguminosarum bv. trifolii CB782	Rhizobium leguminosarum bv. trifolii CB782	1033991	Complete	CB782		biovar trifolii						2014-01-16T00:00:00Z		PRJNA67103	SAMN02769652	GCA_000520875.1	SRR3927482	CP007067.1,CP007070.1,CP007068.1,CP007069.1	NZ_CP007067.1,NZ_CP007068.1,NZ_CP007069.1,NZ_CP007070.1	DOE Joint Genome Institute	complete	454-GS-FLX-Titanium; Illumina	Unknown	ALLPATHS v. R37654	1	3	4	6703653	610123	6580	6496					Kenya	Kenya
1034807.5	Flavobacterium branchiophilum strain FL-15	Flavobacterium branchiophilum FL-15	55197	Complete	FL-15								2011-09-06T00:00:00Z	21926215	PRJNA67123		GCA_000253275.1		FQ859183	NC_016001	Institut National de la Recherche Agronomique (INRA)|Genoscope	unfinished				1		1	3559884	32.86	3311	2867		diseased sheatfish (Silurus glanis)	isolated from a diseased sheatfish (Silurus glanis) in Hungary		Hungary	Hungary						Sheatfish, Silurus glanis
1036673.3	Paenibacillus mucilaginosus KNP414	Paenibacillus mucilaginosus KNP414	1036673	Complete	KNP414/soil								2011-06-17T00:00:00Z		PRJNA67335	SAMN02603153	GCA_000218915.1		CP002869	NC_015690.1	College of Life Sciences, Zhejiang Sci-Tech University	complete				1		1	8663821	58.38	7440	7804
103690.10	Nostoc sp. PCC 7120	Nostoc sp. PCC 7120	103690	Complete	PCC 7120						ATCC 29413		2002-01-05T00:00:00Z	11759840	PRJNA244		GCA_000009705.1		BA000019,BA000020,AP003602,AP003603,AP003604,AP003605,AP003606	NC_003272,NC_003276,NC_003240,NC_003267,NC_003273,NC_003270,NC_003241	Kazusa	complete				1	6	7	7211789	41.3	6694	6130
1037409.3	Bradyrhizobium japonicum USDA 6	Bradyrhizobium japonicum USDA 6	1037409	Complete									2011-11-01T00:00:00Z		PRJDA67463		GCA_000284375.1		AP012206.1							1		1	9207384	63.67	8822	8829
1037915.3	Pseudomonas chlororaphis O6	Pseudomonas chlororaphis O6	1037915	Complete	O6								2012-05-25T00:00:00Z		PRJNA67531	SAMN02436415	GCA_000264555.1		CM001490.1	NZ_CM001490.1	U.S. Department of Agriculture, Agricultural Research Service	complete				1		1	6980251	62.9	6251	6223		the soil	isolated from the soil in Utah, USA (DOI: 10		United States	Utah USA DOI
103855.15	Bordetella hinzii strain F582		103855	Complete	F582						ATCC:51730		2015-07-16T00:00:00Z		PRJNA287884	SAMN03790813	GCF_001078275.1		CP012076	NZ_CP012076.1	Centers for Disease Control and Prevention		PacBio RSII; Illumina HiSeq	482x	HGAP v. 3	1		1	4912977	67.06	4617	4559		blood		1994	United States	USA: WA						Human, Homo sapiens	male		Bacteremia
1041504.3	Candidatus Arthromitus sp. SFB-rat-Yit	Candidatus Arthromitus sp. SFB-rat-Yit	1041504	Complete									2011-09-16T00:00:00Z	2.19251e+07	PRJDA67837		GCA_000283555.1		AP012210.1	NC_016012.1						1		1	1515556	27.98	1412	1343
1041809.3	Candidatus Arthromitus sp. SFB-mouse-Yit	Candidatus Arthromitus sp. SFB-mouse-Yit	1041809	Complete	SFB-mouse-Yit								2011-09-15T00:00:00Z	21925114	PRJNA67835		GCA_000284435.1		AP012209	NC_017294.1	Center for Omics and Bioinformatics, Graduate School of Frontier Sciences, University of Tokyo|Center for Omics and Bioinfomatics, Graduate School of Frontier Sciences, University of Tokyo	unfinished				1		1	1586397	2025-11-28	1499	1420
1041826.3	Flavobacterium columnare ATCC 49512	Flavobacterium columnare ATCC 49512	1041826	Complete	ATCC 49512						ATCC 49512F		2011-12-23T00:00:00Z		PRJNA67781	SAMN02603612	GCA_000240075.2		CP003222	NC_016510	Mississippi State University|University of Oklahoma Health Sciences Center	unfinished				1		1	3162865	31.44	2812	2646
1042156.4	Clostridium sp. SY8519	Clostridium sp. SY8519	1042156	Complete	SY8519								2011-06-30T00:00:00Z	21914882	PRJNA67799		GCA_000270305.1		AP012212	NC_015737	Gifu University, United Graduate School of Agricultural Science	complete				1		1	2835737	50.74	2697	2613
1042417.4	Brachyspira pilosicoli P43/6/78	Brachyspira pilosicoli P43/6/78	1042417	Complete	P43/6/78				MLST.Brachyspira_spp.37			Yes	2012-12-19T00:00:00Z		PRJNA67875	SAMN02603038	GCA_000325665.1		CP002873.1	NC_019908.1	Biomedical Science, Cornell University	complete			1	1		1	2555556	27.92	2416	2208
1042878.5	Cupriavidus necator N-1	Cupriavidus necator N-1	1042878	Complete	N-1								2011-06-24T00:00:00Z	21742890	PRJNA67893	SAMN02603269	GCA_000219215.1		CP002877,CP002879,CP002878,CP002880	NC_015726,NC_015727,NC_015723,NC_015724	Georg-August-University Goettingen|Goettingen Genomics Laboratory	complete				2	2	4	8480857	65.47	7932	7832
1045854.4	Weissella koreensis KACC 15510	Weissella koreensis KACC 15510	1045854	Complete	KACC 15510								2011-06-30T00:00:00Z	21914863	PRJNA67979	SAMN02603132	GCA_000219805.1		CP002899,CP002900	NC_015756,NC_015759	Chung-Ang Univ.	complete				1	1	2	1441470	35.5	1326	1357
1045855.3	Pseudoxanthomonas spadix BD-a59	Pseudoxanthomonas spadix BD-a59	1045855	Complete	BD-a59								2011-10-20T00:00:00Z	22207748	PRJNA67981	SAMN02603133	GCA_000233915.4		CP003093	NC_016147	Chung-Ang Univ.	unfinished				1		1	3452554	67.65	3153	3149
1045858.4	Brachyspira intermedia PWS/A	Brachyspira intermedia PWS/A	1045858	Complete	PWS/AT								2011-08-10T00:00:00Z	21816042	PRJNA68051	SAMN02603670	GCA_000223215.1		CP002874,CP002875	NC_017243.1,NC_017242.1	National Veterinary Institute (SVA)	complete				1	1	2	3308048	27.21	2911	2872
104623.3	Serratia sp. ATCC 39006	Serratia sp. ATCC 39006	104623	Complete	ATCC 39006						ATCC 39006		2013-09-03T00:00:00Z		PRJNA202845	SAMN02470747	GCA_000463345.2		CP006376.1	-	Oak Ridge National Lab	complete	Illumina MiSeq paired-end and Roche 454	250x	Newbler v. 2.8	1		1	4946161	49.3	4707	4414		channel water		1982	United States	USA: New Jersey
1048260.3	Leptospirillum ferriphilum ML-04	Leptospirillum ferriphilum ML-04	1048260	Complete	ML-04								2012-09-25T00:00:00Z		PRJNA68175	SAMN02603870	GCA_000299235.1		CP002919.1	NC_018649.1	State Key Lab of Microbial Technology, Shandong University, Jinan, China	complete				1		1	2406157	54.6	2761	2471
1050174.4	Corynebacterium epidermidicanis strain DSM 45586		1050174	Complete	DSM 45586						DSM:45586		2015-06-05T00:00:00Z		PRJNA280479	SAMN03462986	GCF_001021025.1		CP011541	NZ_CP011541.1	Bielefeld University		Illumina	153.0x	Newbler v. v.2.8	1		1	2692072	58.06	2566	2465		skin		2011								Dog, Canis lupus familiaris
1051632.5	Sulfobacillus acidophilus TPY	Sulfobacillus acidophilus TPY	1051632	Complete									2011-07-05T00:00:00Z	21914875	PRJNA68423	SAMN02603016	GCA_000219855.1	SRR1823057	CP002901.1	NC_015757.1	Beijing Institute of Genomics	complete				1		1	3551206	56.8	3737	3754
1051646.9	Vibrio tubiashii ATCC 19109		1051646	Complete	19109						ATCC:19109	Yes	2015-01-30T00:00:00Z	25523763	PRJNA256164	SAMN02940924	GCF_000772105.1	SRR1572007,SRR1582674	CP009354,CP009355,CP009357,CP009356,CP009359,CP009358	NZ_CP009354.1,NZ_CP009355.1,NZ_CP009357.1,NZ_CP009356.1,NZ_CP009359.1,NZ_CP009358.1	USDA-Agricultural Research Service-Eastern Regional Research Center		PacBio	20x	SMRT Analysis Server v. v2.1.0; Celera	2	4	6	5540337	45.01	5181	4918		Larvae from hard clams (Mercenaria mercenaria)		1965	United States	USA: Long Island Sound, Connecticut						Mercenaria mercenaria
1051973.4	Rhodococcus fascians D188		1051973	Complete	D188								2016-04-14T00:00:00Z		PRJNA313428	SAMN04521220	GCF_001620305.1		CP015235,CP015236,CP015237	NZ_CP015235.1,NZ_CP015236.1,NZ_CP015237.1	New Mexico State University		PacBio RSII	148X	RS_HGAP Assembly v. 2	1	2	3	5502110	64.56	5284	5155				1946	United Kingdom	United Kingdom						Chrysanthemum morifolium
105219.8	Ralstonia mannitolilytica strain SN82F48		105219	Complete	SN82F48								2015-03-19T00:00:00Z		PRJNA273689	SAMN03295199	GCF_000954135.1		CP010799,CP010800,CP010801		UCSF		Oxford Nanopore; Illumina, Nextera		SPAdes v. v3.5	2	1	3	5072301	65.49	4890	4472		bone marrow		16-Oct-2002	United States	USA: San Francisco						Human, Homo sapiens			sepsis
1052585.4	Bacillus subtilis subsp. spizizenii TU-B-10	Bacillus subtilis subsp. spizizenii TU-B-10	1052585	Complete					MLST.Bacillus_subtilis.8				2011-10-05T00:00:00Z	22493193	PRJNA68561	SAMN02603352	GCA_000227465.1		CP002905.1	NC_016047.1						1		1	4207222	43.82	4307	4297					Tunisia	Tunisia
1054460.4	Streptococcus pseudopneumoniae IS7493	Streptococcus pseudopneumoniae IS7493	1054460	Complete	IS7493								2011-07-29T00:00:00Z	21994930	PRJNA69547	SAMN02603728	GCA_000221985.1		CP002925.1,CP002926.1	NC_015875.1,NC_015876.1			Genome Sequencer FLX			1		1	2190731	0.395	2242	2230		sputum of a patient with human immunodeficiency virus (HIV) who had documented pneumonia	Isolate IS7493 was obtained from the sputum of a patient with human immunodeficiency virus (HIV) who had documented pneumonia		Canada	Canada: Ontario						Human, Homo sapiens
105559.4	Nitrosococcus watsonii C-113	Nitrosococcus watsonii C-113	105559	Complete	C-113								2010-06-25T00:00:00Z		PRJNA40331	SAMN02598531	GCA_000143085.1		CP002086,CP002087,CP002088	NC_014315,NC_014317,NC_014316	US DOE Joint Genome Institute|JGI|JGI-PGF	complete				1	2	3	3373286	50.14	3429	2908
106370.16	Frankia sp. CcI3	Frankia sp. CcI3	106370	Complete	CcI3								2006-02-06T00:00:00Z	17151343	PRJNA13963	SAMN02199398	GCA_000013345.1		CP000249	NC_007777	DOE Joint Genome Institute	complete				1		1	5433628	70.1	4954	4499		root nodules of Casuarina cunninghamiana	isolated from root nodules of Casuarina cunninghamiana in 1983 at Harvard Forest	1983	United States	Harvard Forest						River sheoak, Casuarina cunninghamiana
106634.4	Thioalkalivibrio versutus strain D301		106634	Complete	D301						CGMCC:8497		2015-06-05T00:00:00Z		PRJNA282574	SAMN03571539	GCF_001020955.1	SRR2001634,SRR2001637	CP011367	NZ_CP011367.1	Institute of Process Engineering, Chinese Academy of Sciences		Illumina Hisq	100x	SOAPdenovo v. unspecified	1		1	2969361	66.03	2818	2672		slush of soda lake		2011-06-05	China	China
1068978.7	Amycolatopsis methanolica 239		1068978	Complete	239								2014-08-12T00:00:00Z		PRJNA173670	SAMN02777954	GCF_000739085.1		CP009110	NZ_CP009110.1	Chinese National Human Genome Center at Shanghai		454	28x	Newbler v. 2.3	1		1	7237391	71.53	7591	7074				1974							env_biome:unknown
1069533.5	Streptococcus infantarius subsp. infantarius CJ18	Streptococcus infantarius subsp. infantarius CJ18	1069533	Complete	CJ18								2012-02-06T00:00:00Z	22461547	PRJNA70717	SAMN02603507	GCA_000246835.1		CP003295.1,CP003296.1	NC_016826.1,NC_016837.1	Laboratory of Food Biotechnology ETH Zurich, Switzerland	complete				1	1	2	2008249	375743	2045	1906
1069534.5	Lactobacillus ruminis ATCC 27782	Lactobacillus ruminis ATCC 27782	1069534	Complete									2011-09-01T00:00:00Z		PRJNA70721	SAMN02603606	GCA_000224985.1		CP003032.1	NC_015975.1	Microbiology Dept, University College Cork	complete				1		1	2066652	43.5	2137	1862
1069640.6	Sneathia sp. Sn35		187101	Complete	SN35								2015-04-17T00:00:00Z	23281612	PRJNA276758	SAMN03380727	GCF_000973085.1		CP011280	NZ_CP011280.1	Virginia Commonwealth University		Sanger dideoxy sequencing; 454	200	Newbler v. 2.6	1		1	1330224	28.43	1281	1183		amniotic fluid		2010	United States	United States						Human, Homo sapiens
1069642.3	Bdellovibrio bacteriovorus str. Tiberius	Bdellovibrio bacteriovorus str. Tiberius	1069642	Complete	Tiberius								2012-11-28T00:00:00Z	23181807	PRJNA70801	SAMN02604232	GCA_000317895.1		CP002930.1	NC_019567.1	University of Nottingham	complete		60.0x	1	1		1	3988594	49.86	3737	3738		River Tiber			Italy	Italy: River Tiber, Rome	41¬ø¬ø53'59.82	12¬ø¬ø27'50.19
1071400.3	Lactobacillus buchneri CD034	Lactobacillus buchneri CD034	1071400	Complete	CD034								2012-09-18T00:00:00Z	22465289	PRJNA71051	SAMN02603054	GCA_000298115.2		CP003043.1,CP003044.1	NC_018610.1,NC_018611.1	CeBiTec	complete				1	1	2	2557037	44252	2435	2371		stable grass silage	Isolated from stable grass silage in Austria		Austria	Austria
1072256.5	Corynebacterium uterequi strain DSM 45634		1072256	Complete	DSM 45634						DSM:45634		2015-08-05T00:00:00Z	26227590	PRJNA280912	SAMN03480647	GCF_001021065.1		CP011546	NZ_CP011546.1	Bielefeld University		Illumina	144.0x	Newbler v. v.2.8	1		1	2419437	65.5	2200	2163		uterus of a maiden mare		May-2011	Sweden	Sweden: Henan					temperature:37	Horse, Equus caballus
1072467.3	Blattabacterium sp. (Blatta orientalis) str. Tarazona	Blattabacterium sp. (Blatta orientalis) str. Tarazona	1072467	Complete	Tarazona								2013-01-30T00:00:00Z	23355305	PRJNA71049	SAMN02604108	GCA_000334405.1		CP003605.1,CP003606.1	NC_020195.1,NC_020196.1	Universitat de Val¬ø¬ø¬ø¬ø¬øncia	complete				1	1	2	638184	28214	620	579					Spain							Oriental cockroach, Blatta orientalis
1072685.4	Basilea psittacipulmonis DSM 24701		1072685	Complete	DSM 24701						DSM 24701	Yes	2014-08-27T00:00:00Z	24581117	PRJNA256137	SAMN02940631	GCA_000743945.1		CP009238.1	NZ_CP009238.1	Geneva University Hospitals		Illumina HiSeq2000	350x	Edena v. 3.131028	1		1	1959069	40.3	1692	1454		lung		2007	Switzerland	Switzerland: Basel						Melopsittacus undulatus
1074889.3	Blattabacterium sp. (Mastotermes darwiniensis) str. MADAR	Blattabacterium sp. (Mastotermes darwiniensis) str. MADAR	1074889	Complete									2011-10-31T00:00:00Z	22020505	PRJNA70095	SAMN02604332	GCA_000233435.1		CP003095,CP003000	NC_016146,NC_016150	Yale Univ.	unfinished				1	1	2	590336	2025-05-27	571	541
1075399.3	Blattabacterium sp. (Cryptocercus punctulatus) str. Cpu	Blattabacterium sp. (Cryptocercus punctulatus) str. Cpu	1075399	Complete	Cpu								2011-11-29T00:00:00Z	22094859	PRJNA71047	SAMN02604251	GCA_000236405.1		CP003016,CP003015	NC_016598,NC_016621	University of Valencia					1	1	2	609561	23.89	567	548
1076550.3	Pantoea rwandensis ND04		1076550	Complete	ND04								2014-09-29T00:00:00Z	-	PRJNA260768	SAMN03031199	GCA_000759475.1		CP009454.1	NZ_CP009454.1	UNIVERSITY OF MALAYA		PacBio RSII	47.13x	HGAP v. 1	1		1	4327607	53.93	3937	3795		Waterfall		01-Oct-2013	Malaysia	Malaysia
1076588.3	Thiolapillus brandeum Hiromi 1		1076588	Complete	Hiromi1								2014-01-17T00:00:00Z	25133584	PRJDA72157	-	GCA_000828615.1		AP012273.1,AP012274.1,AP012275.1	NZ_AP012273.1,NZ_AP012274.1,NZ_AP012275.1	Japan Agency for Marine-Earth Science and Technology		454	30x	Newbler v. 1.1.03.24	3	2	3	3153637	56.24	3024	2892
1076934.5	Streptococcus lutetiensis 033	Streptococcus lutetiensis 033	1076934	Complete	33								2013-07-26T00:00:00Z		PRJNA72209	SAMN02603123	GCA_000441535.1		CP003025.1	NC_021900.1	Chinese Center for Disease Control and Prevention	complete				1		1	1975547	37.7	2020	1890		a diarrheal child		2006	China	China
107806.10	Buchnera aphidicola str. APS (Acyrthosiphon pisum)	Buchnera aphidicola str. APS (Acyrthosiphon pisum)	107806	Complete	APS								2000-09-19T00:00:00Z	10993077	PRJNA245		GCA_000009605.1		BA000003,AP001071,AP001070	NC_002528,NC_002253,NC_002252	RIKEN, Japan	complete				1	2	3	655725	2025-04-26	610	574		pea aphid, Acyrthosiphon pisum	found in the pea aphid, Acyrthosiphon pisum									Pea aphid, Acyrthosiphon pisum
1081646.3	Borrelia garinii BgVir	Borrelia garinii BgVir	1081646	Complete	BgVir								2011-12-22T00:00:00Z		PRJNA72847	SAMN02603389	GCA_000239475.1		CP003201,CP003151	NC_017717.1,NC_017725.1,NC_017804.1	Institute of Chemical Biology and Fundamental Medicine SB RAS					1		1	905534	28.44	831	832
1082931.4	Pelagibacterium halotolerans B2	Pelagibacterium halotolerans B2	1082931	Complete	B2(T)							Yes	2011-10-14T00:00:00Z	22156395	PRJNA72927	SAMN02604343	GCA_000230555.1		CP003075.1,CP003076.1	NC_016078.1,NC_016079.1	BGI		Solexa		SOAPdenovo v.1.04	1	1	2	3948887	61.4	3898	3881		East China Sea; seawater	China: East China Sea		China	China: Agricultural University				70 m
1085623.3	Glaciecola nitratireducens FR1064	Glaciecola nitratireducens FR1064	1085623	Complete									2011-09-28T00:00:00Z	22123761	PRJNA73759	SAMN02603857	GCA_000226565.1		CP003060.1	NC_016041.1						1		1	4134229	42.3	3637	3654		seawater off Jeju Island			South Korea	seawater off Jeju Island
1087448.3	Exiguobacterium antarcticum B7	Exiguobacterium antarcticum B7	1087448	Complete	B7								2012-09-27T00:00:00Z		PRJNA73211	SAMN02603748	GCA_000299435.1		CP003063.1	NC_018665.1	Rede Paraense de Genomica e Proteomica	complete				1		1	2815863	47.5	2925	2772		biofilm	isolated from biofilm in Ginger lake localized in Antarctica will allow the investigation of genomic attributes that can be involved to adaptations of organisms under different thermal regimes which will help transcriptome and proteome studies to discover genes involved in metabolic pathways of adaptation to cold		Antarctica	Antarctica
1088721.7	Novosphingobium pentaromativorans US6-1		1088721	Complete	US6-1					genotype:not applicable		Yes	2015-11-24T00:00:00Z		PRJNA257352	SAMN03002180	GCF_000767465.1		CP009294,CP009296,CP009291,CP009292,CP009293,CP009295	NZ_CP009291.1,NZ_CP009292.1,NZ_CP009293.1,NZ_CP009295.1,NZ_CP009294.1,NZ_CP009296.1	KIOST		Illumina MiSeq; PacBio	128.0x	Roche gs Assembler v. 2.6; PAC Bio SMRT	1	5	6	5457578	63.02	5405	4641				2000	South Korea	South Korea: Ulsan Bay				-8 m.	env_biome:not applicable;temperature:not applicable
1089553.3	Thermacetogenium phaeum DSM 12270	Thermacetogenium phaeum DSM 12270	1089553	Complete	PB								2012-10-17T00:00:00Z		PRJNA168373		GCA_000305935.1		CP003732.1	NC_018870.1	Georg-August-University Goettingen, Genomic and Applied Microbiology, Goettingen Genomics Laboratory	complete				1		1	2939057	53.9	3306
1094489.3	Bartonella australis Aust/NH1	Bartonella australis Aust/NH1	1094489	Complete	Aust/NH1								2013-02-20T00:00:00Z		PRJNA73943	SAMN02604270	GCA_000341355.1		CP003123.1	NC_020300.1	Uppsala University	complete	454 GS-FLX Titanium, Illumina GAIIx	60X (454), 100X (Illumina)	MIRA v. 3.1.15, phrap 1.080812	1		1	1596490	41.8	1572	1264		host blood	Isolated from a grey kangaroo (Macropus giganteus)	1999	Australia	Australia						Eastern grey kangaroo, Macropus giganteus
1094491.5	Bartonella bovis 91-4		1094491	Complete	91-4								2015-03-21T00:00:00Z	23555299	PRJNA73945	SAMN02472039	GCF_000384965.1		AGWA01000000		Uppsala University		454 GS-FLX Titanium; Illumina GAIIx	120x 454; 480x Illumina	MIRA v. 3.1.15; phrap v. 1.080812	1		1	1624667	37.32	1474	1297		blood		1998	France	France						Cow, Bos taurus
1094497.3	Bartonella vinsonii subsp. berkhoffii str. Winnie	Bartonella vinsonii subsp. berkhoffii str. Winnie	1094497	Complete	Winnie								2013-02-20T00:00:00Z		PRJNA73951	SAMN02604271	GCA_000341385.1		CP003124.1	NC_020301.1	Uppsala University	complete	454 GS-FLX, ABI 3730	20X (454), 9X (Sanger)	Newbler v. 1.1.03, phrap 1.080812	1		1	1802699	38.8	1884	1434		host blood	Isolated from a dog (Canis lupus familiaris)	1996	United States	United States						Dog, Canis lupus familiaris
1094508.3	Thermoanaerobacterium saccharolyticum JW/SL-YS485	Thermoanaerobacterium saccharolyticum JW/SL-YS485	1094508	Complete	JW/SL-YS485								2012-06-01T00:00:00Z		PRJNA73961	SAMN02603686	GCA_000307585.1		CP003184.1,CP003185.1	NC_017992.1,NC_017998.1	Oak Ridge National Laboratory	complete				1	1	2	2837411	350538	2853	2783			derived sugars, to produce ethanol
1096856.3	Pseudonocardia sp. EC080619-01		1096856	Complete									2015-10-30T00:00:00Z		PRJNA290345	SAMN03890614	GCA_001420995.1	SRR2131291	CP012184,CP012186,CP012185	NZ_CP012184.1,NZ_CP012186.1,NZ_CP012185.1	Harvard Medical School		PacBio	258x	HGAP v. v2.2.0	1	2	3	7205934	73.28	7168	5970		exoskeleton of ant		2008-06-19	Panama	Panama: Barro Colorado Island					env_biome:rainforest	Apterostigma dentigerum
1097668.3	Burkholderia sp. YI23	Burkholderia sp. YI23	1097668	Complete	YI23								2011-11-22T00:00:00Z	22275096	PRJNA74517	SAMN02603681	GCA_000236065.1		CP003090,CP003087,CP003088,CP003089,CP003091,CP003092	NC_016589.1,NC_016625.1,NC_016590.1,NC_016626.1,NC_016591.1,NC_016592.1	NICEM at Seoul National University					3	3	6	8896411	63.26	8366	7804
110319.3	Nocardioides sp. CF8	Nocardioides sp. CF8	110319	Complete	CF8								2013-05-07T00:00:00Z		PRJNA60007	SAMN02470782	GCA_000389985.1		CM001852.1	-	Oregon State University	WGS	Illumina GAII	32.0x	Velvet v. 0.7.55	1		1	4219246	70	4086	3893		hydrocarbon-contaminated site for its ability to degrade chloroform	isolated from a hydrocarbon-contaminated site for its ability to degrade chloroform		United States	USA: Oregon
1105108.3	Rickettsia parkeri str. Portsmouth	Rickettsia parkeri str. Portsmouth	1105108	Complete	Portsmouth (RPA)								2012-03-01T00:00:00Z		PRJNA75031	SAMN02603556	GCA_000284195.1		CP003341.1	NC_017044.1	Los Alamos National Laboratory	complete				1		1	1300386	32.4	1604	1318
1105110.3	Rickettsia australis str. Cutlack	Rickettsia australis str. Cutlack	1105110	Complete	Cutlack (RAU)								2012-03-01T00:00:00Z		PRJNA75037	SAMN02603558	GCA_000284155.1		CP003338.1,CP003339.1	NC_017058.1,NC_017041.1	Los Alamos National Laboratory	complete				1	1	2	1323280	323282	1565	1261
1105111.3	Candidatus Rickettsia amblyommii str. GAT-30V	Candidatus Rickettsia amblyommii str. GAT-30V	1105111	Complete	GAT-30V (RAM)								2012-03-01T00:00:00Z		PRJNA75043	SAMN02603561	GCA_000284055.1		CP003334.1,CP003337.1,CP003335.1,CP003336.1	NC_017028.1,NC_017021.1,NC_017020.1,NC_017029.1	Los Alamos National Laboratory	complete				1	3	4	1480884	324475	1846	1390
1105113.3	Rickettsia rhipicephali str. 3-7-female6-CWPP	Rickettsia rhipicephali str. 3-7-female6-CWPP	1105113	Complete	3-7-female6-CWPP (RRH)								2012-03-01T00:00:00Z		PRJNA75041	SAMN02603560	GCA_000284075.1		CP003342.1,CP003343.1	NC_017042.1,NC_017055.1	Los Alamos National Laboratory	complete				1	1	2	1305467	323884	1621	1266
1105114.3	Rickettsia montanensis str. OSU 85-930	Rickettsia montanensis str. OSU 85-930	1105114	Complete	OSU 85-930 (RMO)								2012-03-01T00:00:00Z		PRJNA75045	SAMN02603562	GCA_000284175.1		CP003340.1	NC_017043.1	Los Alamos National Laboratory	complete				1		1	1279798	32.6	1513	1217
110662.5	Synechococcus sp. CC9605	Synechococcus sp. CC9605	110662	Complete	CC9605						RCC 0753		2005-10-27T00:00:00Z		PRJNA13643	SAMN02598311	GCA_000012625.1		CP000110.1	NC_007516.1	DOE Joint Genome Institute					1		1	2510659	59	2858			51m depth of California coast		1996	United States	USA: California				51 m
1110502.3	Tistrella mobilis KA081020-065	Tistrella mobilis KA081020-065	1110502	Complete	KA081020-065								2012-05-25T00:00:00Z	22458477	PRJNA76349	SAMN02603926	GCA_000264455.2		CP003236.1,CP003240.1,CP003239.1,CP003238.1,CP003237.1	NC_017956.1,NC_017959.1,NC_017958.1,NC_017966.1,NC_017957.1	the Hong Kong University of Science and Technology	complete				1	4	5	6513401	68058	5899	5785
1111068.3	Geobacillus thermoleovorans CCB_US3_UF5	Geobacillus thermoleovorans CCB_US3_UF5	1111068	Complete	CCB_US3_UF5								2011-12-02T00:00:00Z		PRJNA76489	SAMN02603099	GCA_000236605.1		CP003125	NC_016593	Centre for Chemical Biology (CCB@USM)					1		1	3596620	52.28	3810	3887
1111069.3	Thermus sp. CCB_US3_UF1	Thermus sp. CCB_US3_UF1	1111069	Complete	CCB_US3_UF1								2011-12-02T00:00:00Z		PRJNA76491	SAMN02603100	GCA_000236585.1		CP003127,CP003126	NC_017278.1,NC_016634.1	Centre for Chemical Biology (CCB@USM)					1	1	2	2263488	68.58	2241	2279
1112204.3	Gordonia polyisoprenivorans VH2	Gordonia polyisoprenivorans VH2	1112204	Complete	VH2								2012-02-16T00:00:00Z	22327575	PRJNA76601	SAMN02603285	GCA_000247715.1		CP003119.1,CP003120.1	NC_016906.1,NC_016907.1	Goettingen Genomics Laboratory	complete				1	1	2	5844299	669612	5336	5110		soil of a rubber tree plantation	isolated from soil of a rubber tree plantation in Vietnam due to its effective degradation of poly(cis-1,4-isoprene) rubber		Vietnam	Viet Nam
1114970.3	Pseudomonas fluorescens F113	Pseudomonas fluorescens F113	1114970	Complete	F113				MLST.Pseudomonas_fluorescens.6				2011-12-09T00:00:00Z		PRJNA76715	SAMN02604099	GCA_000237065.1		CP003150	NC_016830.1	Universidad Aut??noma de Madrid					1		1	6845832	60.78	6047	5862
1116375.3	Vibrio sp. EJY3	Vibrio sp. EJY3	1116375	Complete	EJY3								2012-01-05T00:00:00Z		PRJNA77223	SAMN02603160	GCA_000241385.1		CP003241,CP003242	NC_016613,NC_016614	Computational & Synthetic Biology Laboratory					2		2	5452646	44.86	4846	4786
1116391.3	Paenibacillus mucilaginosus 3016	Paenibacillus mucilaginosus 3016	1116391	Complete	3016								2012-02-27T00:00:00Z	22535950	PRJNA77661	SAMN02603387	GCA_000250655.1		CP003235.1	NC_016935.1	Institute of Agricultural Resources and Regional Planning,	complete				1		1	8739048	58.3	7845	7057		rhizosphere soil and widely used	isolated from rhizosphere soil and widely used in microbial fertilizer for most manufacturers in China		China	China						Human, Homo sapiens
1117647.4	Simiduia agarivorans SA1 = DSM 21679	Simiduia agarivorans SA1 = DSM 21679	1117647	Complete	SA1								2012-10-16T00:00:00Z		PRJNA74637		GCA_000305785.2		CP003746.1	NC_018868.3	Biodiversity Research Center, Academia Sinica,	complete				1		1	4309711	55.9	3898
111780.3	Stanieria cyanosphaera PCC 7437	Stanieria cyanosphaera PCC 7437	111780	Complete	PCC 7437								2012-12-06T00:00:00Z		PRJNA158877	SAMN02261352	GCA_000317575.1		CP003653.1,CP003654.1,CP003655.1,CP003658.1,CP003656.1,CP003657.1	NC_019748.1,NC_019765.1,NC_019749.1,NC_019766.1,NC_019750.1,NC_020052.1	JGI	complete	454/Illumina	30x	1	1	5	6	5544990	36.22	5163	4781		pool at botanical garden			Cuba	Cuba: Havana
111781.3	Leptolyngbya sp. PCC 7376	Leptolyngbya sp. PCC 7376	111781	Complete	PCC 7376								2012-12-04T00:00:00Z		PRJNA43487	SAMN02232033	GCA_000316605.1	SRR610377,SRR610378	CP003946.1	NC_019683.1	DOE Joint Genome Institute	complete	454/Illumina	30x	1	1		1	5125950	43.87	5200	4228		Crystal Cave (limestone)		1971	Bermuda	USA: Bermuda	32349568	-64713955
1118964.8	Mycoplasma hyorhinis SK76	Mycoplasma hyorhinis SK76	1118964	Complete	SK76				MLST.Mycoplasma_hyorhinis.14				2012-11-20T00:00:00Z	21663671:21117240:19721714	PRJNA78027	SAMN02603597	GCA_000313635.1		CP003914.1	NC_019552.1	MD Anderson Cancer Center	complete			1	1		1	836897	25.89	789	753		cloned isolate	Complete genome of M.hyorhinis Strain SK76. Arthritogenic strain of M.hyorhinis in swine model. Cloned isolate.
1121088.10	Bacillus coagulans DSM 1 = ATCC 7050		1121088	Complete	ATCC 7050						ATCC 7050		2015-05-28T00:00:00Z	25931591	PRJNA238056	SAMN03120846	GCF_000832905.1	SRR2157048,SRR2157049,SRR2157050	CP009709	NZ_CP009709.1	Los Alamos National Laboratory		Illumina; PacBio; 454	776x	Newbler v. 2.6; Velvet v. 1.2.08; Allpaths	1		1	3366995	46.9	3888	3253		Dairy (evaporated milk)		1914	United States	USA: Iowa
1121335.3	Clostridium stercorarium subsp. stercorarium DSM 8532	Clostridium stercorarium subsp. stercorarium DSM 8532	1121335	Complete	DSM 8532								2013-01-17T00:00:00Z		PRJNA181307		GCA_000331995.1		CP004044.1	NC_020134.1	Georg-August-University-Goettingen, Genomic and Applied Microbiology, Goettingen Genomics Laboratory	complete	Sanger dideoxy sequencing; 454; Illumina	81.71x	1	1		1	2974379	42.24	2784	2687		self-heated compost	isolated from self-heated compost
1121353.3	Corynebacterium callunae DSM 20147	Corynebacterium callunae DSM 20147	1121353	Complete	DSM 20147						DSM 20147		2013-03-06T00:00:00Z		PRJNA190670		GCA_000344785.1		CP004354.1,CP004355.1,CP004356.1	NC_020506.1,NC_020523.1,NC_020553.1	CeBiTec, Bielefeld University	complete	Illumina	99.51	Newbler v. 2.8	1	2	3	2928683	524609	2745	2647		heather	isolated from heather
1121362.3	Corynebacterium halotolerans YIM 70093 = DSM 44683	Corynebacterium halotolerans YIM 70093 = DSM 44683	1121362	Complete	YIM 70093(T)						DSM 44683		2013-02-20T00:00:00Z	23408721	PRJNA168616		GCA_000341345.1		CP003697.1,CP003698.1	NC_020302.1,NC_020303.1	Bielefeld University	complete	Sanger dideoxy sequencing; 454; Illumina		Newbler v.2.3	1	1	2	3222008	682608	2931	2865		saline soil	saline soil		China	China: Xinjiang Provine
1121448.10	Desulfovibrio gigas DSM 1382 = ATCC 19364		1121448	Complete	ATCC 19364						ATCC:19364		2014-01-31T00:00:00Z	23974026	PRJNA205164	SAMN02603429	GCF_000468495.1		CP006585,CP006586		ITQB Antonio Xavier - UNL		Sanger; 454; Illumina	160x	Velvet version v. 1.2.09; Phred version		1	2	3796022	63.34	3570	3343		water			France	France: Etang de Berre
1121448.7	Desulfovibrio gigas DSM 1382 = ATCC 19364	Desulfovibrio gigas DSM 1382 = ATCC 19364	1121448	Complete	DSM 1382						DSM Z	Yes	2013-07-15T00:00:00Z		PRJNA185533	SAMN02440613	GCA_000429285.1		AUBO00000000	-	DOE Joint Genome Institute	WGS	Illumina HiSeq 2000	Unknown	Unknown program v. before 2013-03-12	1	1	2	3796022	63.7	3470	3343		Fresh water			France	France	43459648	5106182
1121451.3	Desulfovibrio hydrothermalis AM13 = DSM 14728	Desulfovibrio hydrothermalis AM13 = DSM 14728	1121451	Complete	AM13 = DSM 14728							Yes	2012-12-19T00:00:00Z		PRJNA184397		GCA_000331025.1		FO203522.1,FO203523.1	NC_020055.1,NC_019953.1	Genoscope CEA	complete			1	1	1	2	3708362	45.15	3467	3555		deep-sea hydrothermal chimney sample	isolated from a deep-sea hydrothermal chimney sample collected at 13????? N on the East-Pacific Rise at a depth of 2600 m. D. hydrothermalis is piezophilic, having an optimal growth at 25 MPa		Pacific Ocean	13 N East-Pacific Rise				2600 m
1123016.6	Pseudomonas balearica DSM 6083 DSM6083 (=SP1402)		1123016	Complete	DSM 6083						DSM 6083	Yes	2015-01-14T00:00:00Z	8995815	PRJNA240670	SAMN02673660	GCA_000818015.1		CP007511.1	NZ_CP007511.1	MICROGEN. Microbial Comparative Genomics		454 GS FLX Titanium, Illumina GA IIx, ABI	100x	Celera v. 8.1	1		1	4383480	64.66	4101	3923		Wastewater			Spain	Spain: Mallorca
1123269.5	Sphingomonas sanxanigenens DSM 19645 = NX02	Sphingomonas sanxanigenens DSM 19645 = NX02	1123269	Complete	NX02								2013-12-30T00:00:00Z		PRJNA213647	SAMN02641489	GCA_000512205.2		CP006644.1	NZ_CP006644.1,NZ_CP011450.1	Nankai University	complete	PacBio; Illumina PE 300; Illumina MP 3000	8.67x; 186.25x; 251.3x	SOAPdenovo v. 1.05	1		1	6205897	66.8	5833	5855		soil	isolated from soil
1123519.7	Pseudomonas stutzeri DSM 10701	Pseudomonas stutzeri DSM 10701	1123519	Complete	DSM 10701						DSM 10701		2012-07-18T00:00:00Z	22965097	PRJNA78211	SAMN02604107	GCA_000279165.1		CP003725.1	NC_018177.1	Universitat de les Illes Balears	complete	'Illumina, 454'	30x	'Celera Assembler v. 7.0, IMAGE v 2.31, Gapcloser v1.12'	1		1	4174118	63.2	3886	3815		anaerobic enrichment of soil with succinate and nitrous oxide	isolated from an anaerobic enrichment of soil with succinate and nitrous oxide
1124983.3	Pseudomonas protegens CHA0	Pseudomonas protegens CHA0	1124983	Complete	CHA0				MLST.Pseudomonas_fluorescens.75				2013-05-16T00:00:00Z		PRJNA78307	SAMN02603271	GCA_000397205.1		CP003190.1	NC_021237.1	Georg-August-University Goettingen, Genomic and Applied Microbiology, Goettingen Genomics Laboratory	complete	454 GS FLX+; Illumina Hiseq; Sanger	5X (454); 100X (Illumina)	MIRA assembler v. 3.4.0.1	1		1	6867980	63.4	6227	6115		the roots of tobacco	isolated in 1983 from the roots of tobacco in a soil suppressive to Thielaviopsis basicola (black root rot of tobacco) in Morens, Switzerland	1983	Switzerland	Morens: Switzerland
1125630.4	Klebsiella pneumoniae subsp. pneumoniae HS11286	Klebsiella pneumoniae subsp. pneumoniae HS11286	1125630	Complete	HS11286				MLST.Klebsiella_pneumoniae.11				2011-12-21T00:00:00Z		PRJNA78789	SAMN02602959	GCA_000240185.2		CP003223,CP003200,CP003224,CP003225,CP003226,CP003227,CP003228	NC_016845.1,NC_016838.1,NC_016846.1,NC_016839.1,NC_016840.1,NC_016847.1,NC_016841.1	Bioinformatics & Microbial Genomics, State Key Laboratory of Microbial Metabolism, Shanghai Jiaotong University					1	6	7	5682322	57.12	5523	5779
1126833.4	Paenibacillus beijingensis strain DSM 24997		1126833	Complete	DSM 24997						DSM:24997		2015-08-18T00:00:00Z	25937453	PRJNA277798	SAMN03396708	GCF_000961095.1		CP011058	NZ_CP011058.1	Kyungpook National University		PacBio		RS HGAP Assembly Protocol v.3.0 in SMRT	1		1	5749967	52.54	5741	4728		Jujube rhizosphere soil		2012	China	China:Beijing
1128398.3	Clostridium acidurici 9a	Clostridium acidurici 9a	1128398	Complete	9a								2012-09-27T00:00:00Z		PRJNA79221		GCA_000299355.1		CP003326.1,CP003327.1	NC_018664.1,NC_018657.1	Georg-August-University Goettingen, Genomic and Applied Microbiology, Goettingen Genomics Laboratory	complete				1	1	2	3108248	29899	3034	2842		almost every soil but can also be found	isolated from almost every soil but can also be found in the intestinal tract of birds
1129794.4	Paraglaciecola psychrophila 170		1129794	Complete									2014-01-30T00:00:00Z	23640379	PRJNA174842	SAMN02603050	GCF_000347635.1		CP003837	NC_020514.1	CAS Key Laboratory of Genome Sciences and Information, Beijing Institute of Genomics, Chinese Academy of Sciences		Sanger dideoxy sequencing; 454		newbler v. 2.3	1		1	5413691	40.37	5614	5618
1131462.4	Dehalobacter sp. CF	Dehalobacter sp. CF	1131462	Complete	CF								2012-10-16T00:00:00Z	23284863	PRJNA80805	SAMN01141377	GCA_000305815.1	SRR554404,SRR554406	CP003870.1	NC_018867.1	University of Toronto	complete	454; Illumina		1	1		1	3092048	44.31	3014	2980		enrichment culture	derived from an enrichment culture
1133852.3	Escherichia coli O104:H4 str. 2011C-3493	Escherichia coli O104:H4 str. 2011C-3493	1133852	Complete	2011C-3493				MLST.Escherichia_coli_1.678,MLST.Escherichia_coli_2.290				2012-09-27T00:00:00Z		PRJNA81095	SAMN01831188	GCA_000299455.1		CP003289.1,CP003291.1,CP003290.1,CP003292.1	NC_018658.1,NC_018666.1,NC_018659.1,NC_018660.1	Los Alamos National Laboratory	complete				1	2	4	5437407	506346	5479	5150			Isolated from US citizen afflicted with HUS after travel to Germany during the 2011 E coli oubreak
1136941.3	Gordonia sp. QH-11		1136941	Complete	QH-11								2015-10-13T00:00:00Z		PRJNA287087	SAMN03776117	GCA_001305675.1		CP011853	NZ_CP011853.1	Chinese Academy of Sciences		454; Illumina	332	GS De Novo Assembler v. 2014	1		1	4428727	68	4245	3902		activated sludge		2012-01-01	China	China
1138383.4	Mycobacterium intracellulare MOTT-64	Mycobacterium intracellulare MOTT-64	1138383	Complete	MOTT-64								2012-02-29T00:00:00Z		PRJNA82155	SAMN02603185	GCA_000276825.1		CP003324.1	NC_016948.1	Department of Microbiology and Immunology, Seoul National University	complete				1		1	5501090	68.1	5223	5249
1138871.3	Mycobacterium yongonense 05-1390	Mycobacterium yongonense 05-1390	1138871	Complete	05-1390								2013-02-16T00:00:00Z		PRJNA82265	SAMN02603187	GCA_000418535.2		CP003347.1,JQ657805.1,JQ657806.1	NC_021715.1,NC_020275.1,NC_020276.1	Department of Microbiology and Immunology, Seoul National University	complete				1	2	3	5662088	679502	5341	5390
1140.7	Synechococcus elongatus PCC 7942	Synechococcus elongatus PCC 7942	1140	Complete	PCC 7942							Yes	2004-03-10T00:00:00Z		PRJNA10645	SAMN02598254	GCA_000012525.1		CP000100,CP000101	NC_007595,NC_007604	DOE Joint Genome Institute	complete				1	1	2	2742269	55.4	2915	2662
1144275.3	Corallococcus coralloides DSM 2259	Corallococcus coralloides DSM 2259	1144275	Complete	DSM 2259								2012-03-20T00:00:00Z	22582372	PRJNA82779	SAMN02603593	GCA_000255295.1		CP003389.1	NC_017030.1	Max Planck Institute for Terrestrial Microbiology	complete				1		1	10080619	69.9	8197	8033
1145276.3	Lysinibacillus sp. GY32	Lysinibacillus sp. GY32	1145276	Complete	GY32								2014-03-25T00:00:00Z		PRJNA223427		GCA_000600105.1		CP006837.1	NZ_CP006837.1	Guangdong Institute of Microbiology	complete	454		Newbler v. version 2.3	1		1	4662822	37.2	4583	4506
114615.4	Bradyrhizobium sp. ORS 278	Bradyrhizobium sp. ORS278	114615	Complete	ORS278								2007-05-01T00:00:00Z	17540897	PRJNA19575	SAMEA3138227	GCA_000026145.1		CU234118	NC_009445	Genoscope	complete				1		1	7456587	65.5	6835	6717		Aeschynomene stem nodule	isolated from an Aeschynomene stem nodule and is photosynthetic, which is a rare trait in Rhizobium bacteria									Aeschynomene
1146883.3	Blastococcus saxobsidens DD2	Blastococcus saxobsidens	1146883	Complete	DD2								2012-02-28T00:00:00Z	22535935	PRJNA82915	SAMEA2272314	GCA_000284015.1		FO117623.1	NC_016943.1	CEA-IG-Genoscope	complete				1		1	4875340	72.9	4700	4820
1147128.3	Bifidobacterium asteroides PRL2011	Bifidobacterium asteroides PRL2011	1147128	Complete	PRL2011								2012-10-09T00:00:00Z	23028506	PRJNA83029	SAMN02604114	GCA_000304215.1		CP003325.1	NC_018720.1	University College Cork	complete				1		1	2167304	60.1	1719	1658
1148.35	Synechocystis sp. PCC 6803	Synechocystis sp. PCC 6803	1148	Complete	PCC 6803								1995-08-31T00:00:00Z	14686584,8590279,8905231	PRJNA60		GCA_000009725.1		AP004312,AP006585,AP004310,BA000022,AP004311	NC_005231,NC_005232,NC_005229,NC_000911,NC_005230	Kazusa	complete				1	4	5	3947019	47.4	3917	3569		freshwater lake	isolated from a freshwater lake in 1968 and is easily transformed by exogenous DNA	1968
1150423.4	Bifidobacterium dentium JCM 1195 = DSM 20436		1150423	Complete	JCM 1195								2015-04-18T00:00:00Z	25858847	PRJDB59		GCF_001042595.1		AP012326	NZ_AP012326.1	Graduate School of Frontier Sciences, University of Tokyo		3730xl	9.3x	phrap v 0.990329	1		1	2635669	58.54	2252	2141
1150460.7	Bifidobacterium kashiwanohense JCM 15439 = DSM 21854		1150460	Complete	JCM 15439								2015-06-04T00:00:00Z	25883283	PRJDB60		GCF_001042615.1		AP012327	NZ_AP012327.1	Graduate School of Frontier Sciences, University of Tokyo		3730xl; 454FLX	14.8x	phrap v 0.990329; Newbler v 1.1.02.15	1		1	2337234	56.28	2059	1945
1150461.5	Bifidobacterium scardovii JCM 12489 = DSM 13734		1150461	Complete	JCM 12489								2015-04-18T00:00:00Z	25858848	PRJDB62		GCF_001042635.1		AP012331	NZ_AP012331.1	Graduate School of Frontier Sciences, University of Tokyo		3730xl; 454FLX	37.8x	phrap v 0.990329; Newbler v 1.1.02.15	1		1	3158347	64.63	2706	2572
1150469.3	Rhodospirillum photometricum DSM 122	Rhodospirillum photometricum	1150469	Complete	DSM122								2012-02-23T00:00:00Z		PRJNA81611	SAMEA2272054	GCA_000284415.2		HE663493.1	NC_017059.1	CNRS	complete				1		1	3876289	64.7	3589	3286
1150621.9	Sulfurospirillum multivorans DSM 12446	Sulfurospirillum multivorans DSM 12446	1150621	Complete	DSM 12446								2014-02-13T00:00:00Z		PRJNA84417	SAMN03081532	GCA_000568815.1		CP007201.1	NZ_CP007201.1	Friedrich-Schiller-University of Jena	complete	Sanger dideoxy sequencing; 454		Newbler v. 2.3	1		1	3175729	40.9	3297	3233		activated sludge of a sewage treatment plant	'isolated from activated sludge of a sewage treatment plant in Stuttgart, Germany'		Germany	Germany: Stuttgart
1155096.3	Borrelia crocidurae str. Achema	Borrelia crocidurae str. Achema	1155096	Complete									2012-04-20T00:00:00Z		PRJNA85135	SAMN02604274	GCA_000259345.1		CP003426.1,CP003453.1,CP003444.1,CP003434.1,CP003452.1,CP003449.1,CP003458.1,CP003445.1,CP003447.1,CP003427.1,CP003431.1,CP003433.1,CP003451.1,CP003463.1,CP003457.1,CP003430.1,CP003465.1,CP003448.1,CP003454.1,CP003455.1,CP003441.1,CP003438.1,CP003461.1,CP003435.1,CP003436.1,CP003460.1,CP003443.1,CP003437.1,CP003442.1,CP003429.1,CP003439.1,CP003440.1,CP003464.1,CP003428.1,CP003450.1,CP003432.1,CP0…							1	38	40	1528893	26.54	1479	1470					Senegal							Human, Homo sapiens
1156433.3	Streptococcus sp. I-P16	Streptococcus sp. I-P16	1156433	Complete	I-P16								2013-10-24T00:00:00Z		PRJNA214028	SAMN02343234	GCA_000479315.1		CP006776.1	NC_022582.1	Kyung Hee University	complete	ABI 3730; 454 GS FLX Titanium plus;	>1000X	gsAssembler v. 2.6; CLCgenomics workbench	1		1	2023580	42.1	1950	1896		ileal fluid		2011	South Korea	South Korea						Human, Homo sapiens				ileal fluid
1156913.3	Amycolatopsis orientalis HCCB10007	Amycolatopsis orientalis HCCB10007	1156913	Complete	HCCB10007								2013-05-20T00:00:00Z	23627759	PRJNA85603	SAMN02603859	GCA_000400635.2		CP003410.1	NC_021252.1	Shanghai institute of pharmaceutical industry	complete	Sanger dideoxy sequencing; 454; Illumina		Newbler v. v2.5	1		1	8948591	69	8290	8113
1156937.6	Methylacidiphilum fumariolicum SolV		1156937	Complete									2014-10-04T00:00:00Z		PRJEB6910	SAMEA2682029	GCF_000953475.1		LM997411	NZ_LM997411.1	LEIDEN UNIVERSITY MEDICAL CENTER					1		1	2476671	41.48	2652
115713.3	Chlamydophila pneumoniae CWL029	Chlamydophila pneumoniae CWL029	115713	Complete	CWL029								1999-04-07T00:00:00Z	10192388	PRJNA248	SAMN02603115	GCA_000008745.1		AE001363	NC_000922	ChGP	complete				1		1	1230230	40.6	1174	1052			Isolated in the USA before 1987 and epidemiologically distinct from Chlamydophila pneumoniae strain AR39		United States	United States
1157951.4	Providencia stuartii MRSN 2154	Providencia stuartii MRSN 2154	1157951	Complete	MRSN 2154								2012-04-18T00:00:00Z	22740665	PRJNA88059	SAMN02604304	GCA_000259175.1		CP003488.1	NC_017731.1	Walter Reed Army Institute of Research	complete				1		1	4402109	41.3	4243	4099
1160720.10	Alteromonas stellipolaris LMG 21856		1160720	Complete	LMG 21856						LMG:21856		2015-11-06T00:00:00Z		PRJNA296407	SAMN04098991	GCF_001433715.1		CP013120	NZ_CP013120.1	Zhejiang Wanli University		Illumina	105x	SOAPdenovo v. 1.05	1		1	4686200	43.63	4091	3995		seawater	isolated from seawater collected from the Southern Ocean	Oct-2013		Southern Ocean
1160721.7	Ruminococcus bicirculans strain 80/3		1160721	Complete	80/3								2014-01-06T00:00:00Z	23919528	PRJEA88543	SAMEA3139031	GCA_000723465.1		HF545616.1,HF545617.1	NZ_HF545616.1,NZ_HF545617.1	Institute of Food Research					2		2	2968500	426226	2746	2670		washed fiber of faecal sample										Human, Homo sapiens
1162668.3	Leptospirillum ferrooxidans C2-3	Leptospirillum ferrooxidans C2-3	1162668	Complete	C2-3								2012-03-31T00:00:00Z		PRJNA73		GCA_000284315.1		AP012342.1	NC_017094.1	Ibaraki University, college of agriculture	complete				1		1	2559538	50	2945	2421		fresh volcanic ash deposit	isolated from fresh volcanic ash deposit in the island of Miyake, Japan
1163389.3	Francisella noatunensis subsp. orientalis str. Toba 04	Francisella noatunensis subsp. orientalis str. Toba 04	1163389	Complete	Toba 04								2012-05-10T00:00:00Z		PRJNA82619	SAMN02604140	GCA_000262205.1		CP003402.1	NC_017909.1	University of Bergen	complete				1		1	1847202	32.2	2277	1595												Tilapia, Oreochromis niloticus
1163745.3	Helicobacter cetorum MIT 99-5656	Helicobacter cetorum MIT 99-5656	1163745	Complete	MIT99-5656								2012-04-19T00:00:00Z		PRJNA97499	SAMN02603198	GCA_000259275.1		CP003481.1,CP003482.1	NC_017735.1,NC_017736.1	Dept. Molec. Microbiology, Washington University Medical School in Saint Louis	complete				1	1	2	1847790	355778	1851	1689		stranded wild Atlantic white-sided dolphin	isolate from stranded wild Atlantic white-sided dolphin		Atlantic Ocean	Atlantic Ocean						Atlantic White-sided Dolphin, Lagenorhynchus acutus
1166016.3	Pectobacterium sp. SCC3193	Pectobacterium sp. SCC3193	1166016	Complete	SCC3193								2012-05-02T00:00:00Z	23045508	PRJNA122637	SAMN02604188	GCA_000260925.1		CP003415.1	NC_017845.1	University of Helsinki	complete				1		1	5164411	50.4	4855	4705		potato	isolated from potato in Finland		Finland	Finland
1166018.3	Fibrella aestuarina strain BUZ 2T	Fibrella aestuarina	651143	Complete	BUZ 2T							Yes	2012-04-05T00:00:00Z	22689241	PRJNA114711		GCA_000331105.1		HE796683.1,HE796684.1	NC_020054.1,NC_019012.1	Center for Biotechnology, Bielefeld University	complete			DeNovo Assembler version 2.5.3	1	1	2	6937263	56.37	5756	5627		coastal mud			Germany	Germany: North Sea, Fedderwardersiel
1167006.5	Desulfocapsa sulfexigens DSM 10523	Desulfocapsa sulfexigens DSM 10523	1167006	Complete	Finster								2013-02-20T00:00:00Z		PRJNA91121	SAMN02602964	GCA_000341395.1		CP003985.1,CP003986.1	NC_020304.1,NC_020305.1	Aarhus University, Aarhus, Denmark	complete				1	1	2	4023512	45389	3888	3532
1168034.5	Draconibacterium orientale strain FH5		1168034	Complete	FH5							Yes	2014-04-11T00:00:00Z	-	PRJNA240267	SAMN02725840	GCA_000626635.1		CP007451.1	NZ_CP007451.1	Shandong University at Weihai		Sanger dideoxy sequencing; 454; Illumina		newbler v. 2.3	1		1	5132075	41.3	4400	3971		marine sediment sample		2011	China	China: Weihai
1170318.3	Propionibacterium avidum 44067	Propionibacterium avidum 44067	1170318	Complete	44067								2013-04-17T00:00:00Z		PRJNA157751	SAMN02603001	GCA_000367205.1		CP005287.1	NC_021064.1	BAYGEN	complete	454; SOLiD	375	Newbler v. 2.8; CLC Genomics Workbench v.	1		1	2526138	63.5	2362	2242												Human, Homo sapiens
1170562.3	Calothrix sp. PCC 6303	Calothrix sp. PCC 6303	1170562	Complete	PCC 6303								2012-12-06T00:00:00Z		PRJNA158041	SAMN02261327	GCA_000317435.1		CP003610.1,CP003612.1,CP003613.1,CP003611.1	NC_019751.1,NC_019728.1,NC_019752.1,NC_019727.1	JGI	complete	454/Illumina	30x	1	1	3	4	6960392	39.8	6332	5535		unialgal culture in lake water	isolated by G C Gerloff in 1949	1949	United States	United States
1171373.8	Propionibacterium acidipropionici ATCC 4875	Propionibacterium acidipropionici ATCC 4875	1171373	Complete	ATCC 4875								2012-11-06T00:00:00Z	23083487	PRJNA158149	SAMN02603885	GCA_000310065.1		CP003493.1	NC_019395.1	State University of Campinas	complete	454; Illumina		Velvet v. 0.11	1		1	3656170	68.77	3381	3336
1171377.3	Bibersteinia trehalosi USDA-ARS-USMARC-192	Bibersteinia trehalosi USDA-ARS-USMARC-192	1171377	Complete	192								2013-03-20T00:00:00Z		PRJNA157929	SAMN02048828	GCA_000347595.1		CP003745.1	NC_020515.1	USDA-ARS-USMARC	complete	454 Titanium, PacBio RS	complete : 21X coverage : reads >= 6000 bp	Celera v. 7.0	1		1	2407846	41	2240	2250		lung		2010	United States	USA: Nebraska						Cow, Bos taurus
1173020.3	Chamaesiphon minutus PCC 6605	Chamaesiphon minutus PCC 6605	1173020	Complete	PCC 6605								2012-12-05T00:00:00Z		PRJNA158825	SAMN02261345	GCA_000317145.1		CP003600.1,CP003601.1,CP003602.1	NC_019697.1,NC_020053.1,NC_019698.1	JGI	complete		30x	1	1	2	3	6761765	45.67	7368	5945		freshwater	isolated by MM Allen		United States	United States	37896	-122.25
1173022.3	Crinalium epipsammum PCC 9333	Crinalium epipsammum PCC 9333	1173022	Complete	PCC 9333								2012-12-06T00:00:00Z		PRJNA158835	SAMN02261349	GCA_000317495.1	SRR3926582,SRR3926583	CP003620.1,CP003627.1,CP003626.1,CP003621.1,CP003628.1,CP003625.1,CP003624.1,CP003623.1,CP003622.1	NC_019753.1,NC_019737.1,NC_019755.1,NC_019733.1,NC_019756.1,NC_019736.1,NC_019735.1,NC_019754.1,NC_019734.1	JGI	complete	454/Illumina	30x	1	1	8	9	5620407	40.16	5406	4752
1173025.3	Geitlerinema sp. PCC 7407	Geitlerinema sp. PCC 7407	1173025	Complete	PCC 7407								2012-12-05T00:00:00Z		PRJNA158833	SAMN02261348	GCA_000317045.1		CP003591.1	NC_019703.1	JGI	complete	454/Illumina	30x	1	1		1	4681111	58.46	4313	3815
1173026.3	Gloeocapsa sp. PCC 7428	Gloeocapsa sp. PCC 7428	1173026	Complete	PCC 7428								2012-12-06T00:00:00Z		PRJNA158831	SAMN02261347	GCA_000317555.1	SRR3926855,SRR3926856	CP003646.1,CP003650.1,CP003649.1,CP003648.1,CP003647.1	NC_019745.1,NC_019747.1,NC_019759.1,NC_020051.1,NC_019746.1	JGI	complete	454/Illumina	30x	1	1	4	5	5882710	43.36	5532	5011		moderate hot spring
1173027.3	Microcoleus sp. PCC 7113	Microcoleus sp. PCC 7113	1173027	Complete	PCC 7113								2012-12-06T00:00:00Z		PRJNA158839	SAMN02261351	GCA_000317515.1		CP003630.1,CP003636.1,CP003634.1,CP003631.1,CP003632.1,CP003637.1,CP003638.1,CP003635.1,CP003633.1	NC_019738.1,NC_019742.1,NC_019761.1,NC_019739.1,NC_019760.1,NC_019762.1,NC_019743.1,NC_019741.1,NC_019740.1	JGI	complete	454/Illumina	30x	1	1	8	9	7966510	46.21	7547	6441		Soil, orchid house	isolated from Soil, orchid house, San Francisco, USA	1971	United States	USA: San Francisco, CA	37774	122419
1173263.3	Synechococcus sp. PCC 7502	Synechococcus sp. PCC 7502	1173263	Complete	PCC 7502								2012-12-05T00:00:00Z		PRJNA159509	SAMN02261356	GCA_000317085.1	SRR3926536	CP003594.1,CP003596.1,CP003595.1	NC_019702.1,NC_019692.1,NC_019691.1	JGI	complete	454/Illumina	30x	1	1	2	3	3583735	40.62	3804	3318		sphagnum bog		1972	Switzerland	Switzerland
1174529.3	Candidatus Liberibacter asiaticus str. gxpsy	Candidatus Liberibacter asiaticus str. gxpsy	1174529	Complete	gxpsy								2013-03-14T00:00:00Z		PRJNA158395	SAMN02604078	GCA_000346595.1		CP004005.1	NC_020549.1	United States Department of Agriculture	complete	Illumina HiSeq 2000 with a 300-bp	50-80x	Velvet v. 1.1	1		1	1268237	36.6	1222	1141												Psyllid
1178482.5	Halomonas huangheensis strain BJGMM-B45		1178482	Complete	BJGMM-B45							Yes	2015-11-04T00:00:00Z		PRJNA299864	SAMN04216911	GCF_001431725.1		CP013106	NZ_CP013106.1	Chinese Academy of Agricultural Sciences		Illumina; PacBio	317.5 x	SOAPdenovo v. 2.04	1		1	4757486	58.53	4297	4065		Soil	isolated by Biotechnology Research Institute of Chinese Academy of Agricultural Sciences	2011-09-01	China	China: Dongying City, Shandong Province				soil surface
1179773.3	Saccharothrix espanaensis DSM 44229	Saccharothrix espanaensis DSM 44229	1179773	Complete	DSM 44229						DSM 44229T		2012-10-02T00:00:00Z	22958348	PRJNA28	SAMEA2272236	GCA_000328705.1		HE804045.1	NC_019673.1	CeBiTec, Technology Platform Genomics	complete	454 FLX	23x	GS De Novo Assembler v. 2.3	1		1	9360653	72.19	8633	8427
118163.3	Pleurocapsa sp. PCC 7327	Pleurocapsa sp. PCC 7327	118163	Complete	PCC 7327								2012-12-05T00:00:00Z		PRJNA158829	SAMN02261346	GCA_000317025.1		CP003590.1	NC_019689.1	JGI	complete	454/Illumina	30x	1	1		1	4986817	45.19	5223	4268		spring water (Hunter's hot spring)		1969	United States	United States
1182568.3	Deinococcus puniceus strain DY1		1182568	Complete	DY1								2016-05-16T00:00:00Z		PRJNA272727	SAMN03285365	GCF_001644565.1		CP011387	NZ_CP011387.1	Seoul Women's University		PacBio	missing	PacBio SMRT Analysis v. version, 2.3.0	1		1	2971983	62.65	2848	2617		soil		2014	South Korea	South Korea: mountain of Deogyusan
1182571.5	Deinococcus swuensis DY59		1182571	Complete	DY59								2014-12-09T00:00:00Z	-	PRJNA268296	SAMN03218061	GCA_000800395.1		CP010028.1	NZ_CP010028.1	Kyungpook National University		PacBio		PacBio SMRT Analysis v. 2.3.0	1		1	3531443	67.41	3287	2904		Soil		2013	South Korea	South Korea: mountain of Deogyusan
1183379.4	Campylobacter coli RM4661	Campylobacter coli RM4661	1183379	Complete	RM4661				MLST.Campylobacter_jejuni.1135				2014-03-03T00:00:00Z		PRJNA162957	SAMN02743855	GCA_000583775.1		CP007181.1,CP007182.1	-	US Department of Agriculture	complete	Sanger dideoxy sequencing; 454	38x	Newbler v. 2.5	1	1	2	1872235	310718	2003	1862		turkey carcass	'isolated from turkey carcass by Irene Wesley at the NADC in Ames, IA'		United States	USA: NADC, Ames, IA
1183438.3	Gloeobacter kilaueensis JS1	Gloeobacter kilaueensis JS1	1183438	Complete	JS								2013-10-28T00:00:00Z	24194836	PRJNA162637	SAMN02604186	GCA_000484535.1		CP003587.1	NC_022600.1	University of Hawaii at Manoa	complete				1		1	4724791	60.5	4434	4507		cave entrance	Isolated from an epilithic biofilm in a lava cave in K_lauea Caldera, Hawai'i		United States	USA: K_lauea Caldera, Hawaii
1184267.3	Bdellovibrio exovorus JSS	Bdellovibrio exovorus JSS	1184267	Complete	JSS								2013-03-25T00:00:00Z	23190728	PRJNA163339	SAMN02604325	GCA_000348725.1		CP003537.1	NC_020813.1	Weizmann Institute of Science	complete				1		1	2657893	41.9	2649	2618
1186051.3	Blattabacterium sp. (Blaberus giganteus)	Blattabacterium sp. (Blaberus giganteus)	1186051	Complete	BGIGA								2012-05-14T00:00:00Z	22843586	PRJNA163677	SAMN02604334	GCA_000262715.1		CP003535.1,CP003536.1	NC_017924.1,NC_017925.1	Yale University	complete				1	1	2	632588	257281	591	578												Cockroach, Blaberus giganteus
1188256.3	Rhodovulum sulfidophilum DSM 1374		1188256	Complete	DSM 1374						DSM 1374		2015-10-03T00:00:00Z	23929476	PRJDB1308	SAMD00036750	GCF_000520135.1		BASI01000000		Tokyo Institute of Technology		Roche 454 GS FLX Titanium; Illumina GA IIx	50x	Newbler v. 2.6		2	3	4346304	66.52	4257
1191523.3	Melioribacter roseus P3M-2	Melioribacter roseus P3M	1191523	Complete	P3M								2012-07-18T00:00:00Z		PRJNA165865	SAMN02603097	GCA_000279145.1		CP003557.1	NC_018178.1	Centre Bioengineering RAS	complete				1		1	3300414	41.3	2990	2840
1193095.6	Lactobacillus hokkaidonensis LOOC260		1193095	Complete	LOOC260								2014-11-11T00:00:00Z	-	PRJDB1726	SAMD00000344	GCA_000829395.1		AP014680.1,AP014682.1,AP014681.1	NZ_AP014680.1,NZ_AP014681.1,NZ_AP014682.1	National Agriculture and Food Research Organization, National Institute of Livestock and Grassland Science		PacBio RSII	300X	HGAP SMRTAnalysis v. 2.1	3	2	3	2400586	38.22	2343	2344		timothy grass silage	isolated from timothy grass silage
1193729.4	Candidatus Endolissoclinum patella L2	Candidatus Endolissoclinum patella L2	1193729	Complete									2012-11-28T00:00:00Z	23185008	PRJNA164601		GCA_000319385.1		CP003539.1	NC_019566.1	University of Utah	complete			1	1		1	1481191	34.15	810	1498		3 m depth in a coral reef			Fiji	Fiji: coral reef				3m		Tunicate, Lissoclinum patella
1194526.3	Staphylococcus warneri SG1	Staphylococcus warneri SG1	1194526	Complete	SG1								2013-01-23T00:00:00Z		PRJNA167492	SAMN02604131	GCA_000332735.1		CP003668.1,CP003675.1,CP003673.1,CP003676.1,CP003669.1,CP003671.1,CP003670.1,CP003672.1,CP003674.1	NC_020164.1,NC_020268.1,NC_020266.1,NC_020269.1,NC_020165.1,NC_020264.1,NC_020274.1,NC_020265.1,NC_020267.1	University of Alberta	complete				1	8	9	2560716	326547	2435	2429		laboratory contaminant
1196094.4	Snodgrassella alvi wkB2	Snodgrassella alvi wkB2	1196094	Complete	wkB2								2014-03-25T00:00:00Z		PRJNA167602	SAMN03081540	GCA_000600005.1		CP007446.1	NZ_CP007446.1	Yale University	complete	Illumina		Velvet v. 1.1.06	1		1	2527978	41.3	2300	2299		bee guts	isolate from bee guts
1196095.8	Gilliamella apicola strain wkB1	Gilliamella apicola	1196095	Complete	wkB1								2014-03-25T00:00:00Z	23041637	PRJNA238854		GCA_000599985.1		CP007445.1	NZ_CP007445.1	Yale University	complete	Illumina; PacBio		Velvet v. 1.1.06; Pacbio HGAP v. Mar. 2013	1		1	3139412	33.6	2804	2803
1196835.3	Pseudomonas stutzeri CCUG 29243	Pseudomonas stutzeri CCUG 29243	1196835	Complete	CCUG 29243						CCUG 29253		2012-06-13T00:00:00Z		PRJNA167996	SAMN02603608	GCA_000267545.1		CP003677.1	NC_018028.1	MICROGEN: Microbial Comparative Genomics	complete				1		1	4709064	37.7	4379	4300		sediments of the West Mediterranean Sea	isolated from sediments of the West Mediterranean Sea
1197884.5	Acinetobacter venetianus VE-C3		1197884	Complete	VE-C3								2015-03-19T00:00:00Z		PRJNA168177	SAMN02471758	GCF_000308235.1		ALIG01000000		University of Florence		454; Illumina HiSeq	100.0x	Newbler v. Apr 2010; Abyss v. 2011	1	1	2	3544508	39.13	3536			seawater		1997	Italy	Italy: Venice Lagoon
1198232.3	Cycloclasticus zancles 7-ME	Cycloclasticus zancles 7-ME	1198232	Complete									2013-08-01T00:00:00Z		PRJNA201013	SAMN02603046	GCA_000442595.1		CP005996.1,CP006601.1	NC_021917.1,NC_021918.1	C.N.R. - Institute for Coastal Marine Environment	complete	Illumina	1965X	Phred/Phrap/Consed v. 23.0	1	1	2	2655425	419834	2590	2584		tar at the shipwreck site of tanker Haven			Italy	Italy: Arenzano	443667	87097		78 m
1199245.3	secondary endosymbiont of Ctenarytaina eucalypti	secondary endosymbiont of Ctenarytaina eucalypti Thao2000	1199245	Complete									2012-08-13T00:00:00Z	22821013	PRJNA165193	SAMN02604351	GCA_000287335.1		CP003546.1	NC_018419.1	Yale University	complete				1		1	1441139	43.3	1110	918
1200352.3	Corynebacterium terpenotabidum Y-11	Corynebacterium terpenotabidum Y-11	1200352	Complete	Y-11						DSM 44721		2013-07-05T00:00:00Z	16347551: 10028267: 1115507: 869527	PRJNA168617	SAMN02603028	GCA_000418365.1		CP003696.1	NC_021663.1	Bielefeld University	complete	Sanger dideoxy sequencing; 454; Illumina		Newbler v. 2.3	1		1	2751233	67	2451	2369
1202450.10	Mycobacterium haemophilum DSM 44634 = ATCC 29548		1202450	Complete	ATCC 29548						ATCC:29548		2015-10-30T00:00:00Z		PRJNA171821	SAMN01918491	GCF_000340435.2	SRR2064152,SRR2064165,SRR2064167,SRR2064214	ANHL01000000		Albert Einstein College of Medicine		Illumina; Pacific Biosciences	55x	ALLPATHS_LG v. 45837	1		1	4235765	63.95	4295	3797		subcutaneous granuloma
1205910.3	Nocardiopsis alba ATCC BAA-2165	Nocardiopsis alba ATCC BAA-2165	1205910	Complete	ATCC BAA-2165						ATCC BAA-2165		2012-09-04T00:00:00Z		PRJNA169662	SAMN02603688	GCA_000294515.1		CP003788.1	NC_018524.1	Ohio University	complete				1		1	5848211	69.6	5306	5539		honeybee guts	isolated from honeybee guts									Honey bee, Apis mellifera
1206109.10	Candidatus Portiera aleyrodidarum BT-B-HRs		1206109	Complete	BT-B								2014-01-30T00:00:00Z	23144417	PRJNA175094	SAMN02603335	GCF_000300075.1		CP003868	NC_018677.1	IGSB, Department of Human Genetics					1		1	351658	26.21	400	273												Bemisia tabaci B
1206109.5	Candidatus Portiera aleyrodidarum BT-B-HRs	Candidatus Portiera aleyrodidarum BT-B	1206109	Complete	BT-B		biovar B						2012-08-22T00:00:00Z		PRJNA169905		GCA_000292685.1		CP003708.1	NC_018507.1	Yale University	complete				1		1	358242	2025-02-26	285	256
1206745.3	Helicobacter cinaedi ATCC BAA-847	Helicobacter cinaedi ATCC BAA-847	537971	Complete	ATCC BAA-847				MLST.Helicobacter_cinaedi.19		ATCC BAA-847	Yes	2012-07-19T00:00:00Z	23012276	PRJDB113		GCA_000349975.1		AP012492.1	NC_020555.1	National Center for Global Health and Medicine	complete	ABI3730xl, Roche 454, Illumina MiSeq	20x	GS De Novo Assembler v. 2.6	1		1	2240130	38.3	2506	2322		rectal swab	rectal swab	1980	United States	Washington, USA						Human, Homo sapiens				rectum
1207075.3	Pseudomonas sp. UW4	Pseudomonas sp. UW4	1207075	Complete	UW4								2012-12-03T00:00:00Z		PRJNA170097	SAMN02604261	GCA_000316175.1		CP003880.1	NC_019670.1	University of Waterloo	complete	454		1	1		1	6183388	60.05	5541	5423
1208324.3	Celeribacter indicus P73		1208324	Complete	P73								2015-01-16T00:00:00Z	25582347	PRJNA170415	SAMN03280159	GCA_000819565.1		CP004393.1,CP004395.1,CP004398.1,CP004396.1,CP004397.1,CP004394.1	NZ_CP004393.1,NZ_CP004395.1,NZ_CP004398.1,NZ_CP004396.1,NZ_CP004397.1,NZ_CP004394.1	The Third Institute of State Oceanic Administration (SOA)		Sanger dideoxy sequencing; Illumina	488x	Soapdenovo v. 1.05	1	5	6	4969388	65.74	4971	4827
1208660.3	Bordetella parapertussis Bpp5	Bordetella parapertussis Bpp5	1208660	Complete	Bpp5				MLST.Bordetella_spp.16				2012-10-08T00:00:00Z	23051057	PRJNA177084	SAMEA2272448	GCA_000317935.1		HE965803.1,HE965804.1	NC_018828.1,NC_018830.1	WTSI	complete		6x	1	1	1	2	4899574	67.81	4809	404
1208918.3	Candidatus Kinetoplastibacterium crithidii TCC036E	Candidatus Kinetoplastibacterium crithidii TCC036E	1208918	Complete									2013-02-19T00:00:00Z	23345457	PRJNA169066	SAMN02641642	GCA_000340825.1		CP003804.1	NC_020283.1	VCU	complete	454		Newbler v. 2.3	1		1	821930	31	730	728												Angomonas deanei ATCC 30255
1208919.3	Candidatus Kinetoplastibacterium desouzaii TCC079E	Candidatus Kinetoplastibacterium desouzaii TCC079E	1208919	Complete									2013-02-19T00:00:00Z	23345457	PRJNA169067	SAMN02641643	GCA_000340795.1		CP003803.1	NC_020294.1	VCU	complete	454		Newbler v. 2.3	1		1	833125	30.2	747	742												Angomonas desouzai
1208920.3	Candidatus Kinetoplastibacterium oncopeltii TCC290E	Candidatus Kinetoplastibacterium oncopeltii TCC290E	1208920	Complete									2013-02-19T00:00:00Z	23345457	PRJNA169068	SAMN02641644	GCA_000340865.1		CP003805.1	NC_020299.1	VCU	complete	454		Newbler v. 2.3	1		1	810172	31.2	727	694												Insect trypanosomatid, Strigomonas oncopelti
1208921.3	Candidatus Kinetoplastibacterium galatii TCC219	Candidatus Kinetoplastibacterium galatii TCC219	1208921	Complete									2013-02-19T00:00:00Z	23345457	PRJNA169069	SAMN02641645	GCA_000340905.1		CP003806.1	NC_020284.1	VCU	complete	454		Newbler v. 2.3	1		1	822140	32.4	744	727												Insect trypanosomatid, Strigomonas galati
1208923.3	Candidatus Kinetoplastibacterium blastocrithidii (ex Strigomonas culicis)	Candidatus Kinetoplastibacterium blastocrithidii (ex Strigomonas culicis)	1208923	Complete									2012-12-11T00:00:00Z	23560078	PRJNA168261	SAMN02641518	GCA_000319245.1		CP003733.1	NC_019814.1	LNCC	complete				1		1	820037	32.5	740	715												Insect trypanosomatid,Strigomonas culicis
1209989.3	Tepidanaerobacter acetatoxydans Re1	Tepidanaerobacter acetatoxydans Re1	1209989	Complete	Re1								2012-12-18T00:00:00Z		PRJNA1140		GCA_000328765.2		HF563609.1	NC_019954.1	HGEN	complete			1	1		1	2761826	37.52	3253	3048		mesophilic methanogenic systems	isolated from mesophilic methanogenic systems
1211579.3	Pseudomonas putida NBRC 14164	Pseudomonas putida NBRC 14164	1211579	Complete	NBRC 14164				MLST.Pseudomonas_putida.2				2013-06-15T00:00:00Z		PRJDB191		GCA_000412675.1		AP013070.1	NC_021505.1	National Institute of Technology and Evaluation	complete	ABI3730; GS-FLX Titanium; Illumina HiSeq	0.6x ABI3730; 17.6x GS-FLX Titanium; 94.3x	Newbler v. 2.6	1		1	6156701	62.3	5448	5449
1212491.3	Legionella fallonii LLAP-10 strain ATCC700992		1212491	Complete	ATCC700992								2014-10-21T00:00:00Z		PRJEB7322	SAMEA2785663	GCF_000953135.1		LN614827,LN614828,LN614829	NZ_LN614827.1,NZ_LN614828.1,NZ_LN614829.1	INSTITUT PASTEUR					1	2	3	4434890	38.32	3992	3887
121292.4	Arthrobacter sulfonivorans strain Ar51		121292	Complete	Ar51								2016-01-04T00:00:00Z		PRJNA305788	SAMN04332703	GCF_001484605.1		CP013747,CP013748	NZ_CP013747.1,NZ_CP013748.1	Chinese Academy of Sciences		Illumina Hiseq4000 and Pacbio RSII	Illumina 92X; PacBio 270X	SMRT Analysis v. 2.2, SOAPsnp and	1	1	2	5056151	64.64	4791	4469		soil		2015-04-20
1214101.3	Streptomyces davawensis JCM 4913	Streptomyces davawensis JCM 4913	1214101	Complete	JCM 4913								2012-10-09T00:00:00Z	23043000	PRJEB184	SAMEA2272568	GCA_000349325.1		HE971709.1,HE971710.1	NC_020504.1,NC_020545.1	CeBiTec	complete				1	1	2	9555950	705935	8696	8616
1214242.5	Streptomyces collinus Tu 365	Streptomyces collinus Tu 365	1214242	Complete	Tu 365								2013-08-06T00:00:00Z		PRJNA171216	SAMN02603029	GCA_000444875.1		CP006259.1,CP006261.1,CP006260.1	NC_021985.1,NC_021986.1,NC_022001.1	Bielefeld University	complete	454	61.35	Newbler v. 2.0.00.22	1	2	3	8377286	725501	7336	7113
1215343.11	Liberibacter crescens BT-1	Liberibacter crescens BT-1	1215343	Complete	BT-1								2012-12-19T00:00:00Z		PRJNA171392	SAMN02604174	GCA_000325745.1		CP003789.1	NC_019907.1	University of Florida	complete			1	1		1	1504659	35.36	1422	1378
1216932.3	Clostridium sp. M2/40		1216932	Complete									2014-02-11T00:00:00Z	-	PRJEB4995	SAMEA3138942	GCA_000577895.1		HG917868.1,HG917869.1	NZ_HG917868.1,NZ_HG917869.1	CEBITEC					2		2	3617025	294714	3341	3293		two-phase lab-scale biogas reactor continuously fed with maize silage and 5% wheat straw	isolated from a two-phase lab-scale biogas reactor continuously fed with maize silage and 5% wheat straw
121719.10	Pannonibacter phragmitetus strain 31801		121719	Complete	31801			Pannonibacter phragmitetus					2016-01-04T00:00:00Z		PRJNA298840	SAMN04158710	GCF_001484065.1	SRR2730690	CP013068,CP013069	NZ_CP013068.1,NZ_CP013069.1	School of biomedical sciences		PacBio	207X	RS_HGAP_Assembly.3 v. SMRT Portal	1	1	2	5669701	63.37	5382	5046		blood, liver abscess drainage		18-Mar-2008	China	China: Fujian,Quanzhou						Human, Homo sapiens	male	44 years	liver abscess
1217721.7	Dyella japonica A8		1217721	Complete	A8								2014-12-02T00:00:00Z	25395638	PRJNA254093	SAMN02899689	GCF_000725385.1		CP008884	NZ_CP008884.1	The University of Hong Kong		454 GS Junior; ABI 3130xl	22.0x	454 GS De Novo Assembler v. 2.8	1		1	4831185	64.97	4306	3811				2010-08-01	Malaysia	Malaysia: Rimba Ilmu				surface soil	env_biome:forest soil
1219058.4	Sphingopyxis terrae NBRC 15098		1219058	Complete	203-1						NBRC:15098		2016-04-05T00:00:00Z		PRJNA295353	SAMN04046241	GCF_001610975.1		CP013342,CP013343	NZ_CP013342.1,NZ_CP013343.1	Kyoto Institute of Technology		Illumina MiSeq	110x	newbler v. 2.8	1	1	2	3983415	64.56	3943	3727		Kyoto		1974	Japan	Japan: Kyoto
1219083.7	Thermotoga elfii NBRC 107921	Thermotoga elfii NBRC 107921	1123383	Complete	NBRC 107921								2013-10-24T00:00:00Z		PRJDB361		GCA_000504085.1		AP014507.1	NC_022792.1	National Institute of Technology and Evaluation	complete	454 GS-FLX Titanium; Illumina HiSeq 1000;	143x	Newbler v. 2.6	1		1	2169860	38.7	2161
1219084.8	Thermotoga hypogea NBRC 106472	Thermotoga hypogea NBRC 106472	1123384	Complete	NBRC 106472								2013-10-24T00:00:00Z		PRJDB362		GCA_000504105.1		AP014508.1	NC_022795.1	National Institute of Technology and Evaluation	complete	454 GS-FLX Titanium; Illumina HiSeq 1000;	140x	Newbler v. 2.6	1		1	2165165	49.5	2178
1223307.4	Streptomyces sp. PVA 94-07		1223307	Complete	PVA 94-07				MLST.Streptomyces_spp.28				2015-03-23T00:00:00Z		PRJNA171846	SAMN02469391	GCF_000495755.1		ASHE01000000		The Institute for Information Transmission Problems		Illumina	158.81x	Newbler v. 2.8	1	2	3	7106149	73.05	6359	6004		sponge		Oct-05	Norway	Norway: Trondheim fjord						Phakellia ventilabrum
1223515.3	Corynebacterium humireducens NBRC 106098 = DSM 45392		1223515	Complete	MFC-5						DSM 45392		2015-01-16T00:00:00Z	-	PRJNA172965	SAMN03283197	GCA_000819445.1		CP005286.1	NZ_CP005286.1	CeBiTec, Bielefeld University		Illumina	198.1	Newbler v. 2.6	1		1	2681312	68.57	2563	2545			isolated form a wastewater-fed microbial fuel cell
1223802.3	Sulfuritalea hydrogenivorans sk43H DSM22779		1223802	Complete	sk43H								2014-01-08T00:00:00Z	25017294	PRJDB482	-	GCA_000828635.1		AP012547.1	NZ_AP012547.1	Institute of Low Temperature Science, Hokkaido University		Genome Sequencer FLX System		GS De Novo Assembler v. 2.3	1		1	3802648	63.27	3610	3587		anoxic hypolimnion of a freshwater lake	isolated from an anoxic hypolimnion of a freshwater lake
1224150.8	Dickeya paradisiaca NCPPB 2511		1224150	Complete	NCPPB 2511								2015-03-21T00:00:00Z		PRJNA172954	SAMN02470088	GCF_000400505.1		AONV01000000		James Hutton Institute		454	12.0x	Newbler v. 2.5.3	1		1	4631867	54.95	4550
1224162.3	Corynebacterium marinum DSM 44953		1224162	Complete	DSM 44953						DSM 44953		2015-02-10T00:00:00Z	19783605	PRJNA172963	SAMN02800399	GCA_000835165.1		CP007790.1,CP007792.1,CP007791.1	NZ_CP007790.1,NZ_CP007792.1,NZ_CP007791.1	CeBiTec, Bielefeld University		Illumina	243.8x	Newbler v. 2.8	1	2	3	2729219	67.75	2552	2552		marine sediment	isolated from marine sediment	2002	China	China: coastal sediment close to a coal-fired power station, Qingdao
1224163.3	Corynebacterium maris DSM 45190	Corynebacterium maris DSM 45190	1224163	Complete	Coryn-1						DSM 45190		2013-08-01T00:00:00Z	19622641	PRJNA172964	SAMN02603057	GCA_000442645.1		CP003924.1,CP003925.1	NC_021915.1,NC_021920.1	CeBiTec, Bielefeld University	complete	Illumina	56.45	Newbler v. 2.6	1	1	2	2833547	666124	2624	2584		coral mucus	isolated from coral mucus									Coral, Fungia granulosa				mucus
1224164.3	Corynebacterium vitaeruminis DSM 20294	Corynebacterium vitaeruminis DSM 20294	1224164	Complete	ATCC 10234						DSM 20294		2014-02-05T00:00:00Z		PRJNA172966	SAMN03081455	GCA_000550805.1		CP004353.1	NZ_CP004353.1	'CeBiTec, Bielefeld University'	complete	Sanger dideoxy sequencing; Illumina	42.82	Newbler v. 2.6	1		1	2931780	65.5	2621	2577		cow rumen	isolated from cow rumen									Cow, Bos taurus
1224746.3	Gluconobacter oxydans H24	Gluconobacter oxydans H24	1224746	Complete	H24								2012-11-08T00:00:00Z		PRJNA173388	SAMN02603014	GCA_000311765.1		CP003926.1,CP003927.1	NC_019396.1,NC_019397.1	Beijing institute of biotechnology	complete	454; SOLiD		SOAPdenovo v. 1.05	1	1	2	3816232	56.24	3732	3732
1225179.3	Bartonella quintana RM-11 strain RM_11	Bartonella quintana RM-11	1225179	Complete	RM_11								2012-09-06T00:00:00Z		PRJNA173218	SAMN02603022	GCA_000294715.1		CP003784.1	NC_018533.1	Beijing Institute of Microbiology and Epidemiology, State Key Laboratory of Pathogen and Biosecurity	complete				1		1	1587646	38.8	1693	1203		rhesus macaque	isolated from rhesus macaque									Rhesus monkey, Macaca mulatta
122586.8	Neisseria meningitidis MC58	Neisseria meningitidis MC58	122586	Complete	MC58				MLST.Neisseria_spp.74				2000-03-10T00:00:00Z	10710307	PRJNA251	SAMN02603997	GCA_000008805.1	SRR4156085	AE002098	NC_003112	TIGR	complete				1		1	2272360	51.5	2720	2063		case of invasive infection	isolated from a case of invasive infection
1227739.3	Hymenobacter sp. DY53	Hymenobacter swuensis DY53	1227739	Complete	DY53								2014-02-24T00:00:00Z	24132326	PRJNA234054		GCA_000576555.1		CP007145.1,CP007146.1,CP007143.1,CP007144.1	NZ_CP007145.1,NZ_CP007144.1,NZ_CP007143.1,NZ_CP007146.1	Korea Atomic Energy Research Institute	complete	454; Illumina	8.3x; 814x	gsAssembler v. 2.6	1	3	4	5252070	596512	4454	4616		mountain soil			South Korea	South Korea
1228987.3	cyanobacterium endosymbiont of Epithemia turgida isolate EtSB Lake Yunoko ETSB Lake Yunoko		1228987	Complete									2014-07-23T00:00:00Z	25049384	PRJDB498	-	GCA_000829235.1		AP012549.1	NZ_AP012549.1	Department of Biochemistry & Molecular Biology, Dalhousie University		454 GS FLX; Illumina HiSeq; ABI 3730	144x	GS De Novo Assembler v. 2.6; Velvet v. 1.2	1		1	2794318	33.41	2005	1945			derived intracellular structures called &quot;spheroid body&quot; as well as plastids		Japan	Japan:Tochigi, Nikkoh, Lake Yunoko						Epithemia turgida
1228997.3	Riemerella anatipestifer RA-CH-1	Riemerella anatipestifer RA-CH-1	1228997	Complete	RA-CH-1				MLST.Riemerella_anatipestifer.17				2012-09-07T00:00:00Z		PRJNA172646	SAMN02603758	GCA_000295655.1		CP003787.1	NC_018609.1	Riemerella anatipestifer	complete	Illumina		SOAPdenovo v. 1.05	1		1	2309519	35.1	2213	2187		sick duck			China	China: Sichuan						Duck, Anas platyrhynchos
1229205.11	Burkholderia phenoliruptrix BR3459a		1229205	Complete	BR3459a								2014-01-31T00:00:00Z	23144415	PRJNA174166	SAMN02603523	GCF_000300095.1		CP003863,CP003864,CP003865	NC_018695.1,NC_018672.1,NC_018696.1	LNCC					2	1	3	7651131	63.15	7462	6496												Mimosa flocculosa
1229512.3	Blattabacterium sp. (Panesthia angustipennis spadica) str. BPAA	Blattabacterium sp. (Panesthia angustipennis spadica) str. BPAA	1229512	Complete	BPAA								2013-03-14T00:00:00Z	23515978	PRJDB477		GCA_000348805.1		AP012548.1	NC_020510.1	University of the Ryukyus	complete	Illumina HiSeq 2000; ABI 3130xl	90x	GS De Novo Assembler v. 2.6	1		1	632490	2025-04-26	599	584				2010	Japan	Japan: Ibaraki, Mt. Tsukuba						Cockroach, Panesthia angustipennis
1229756.3	Leuconostoc gelidum JB7	Leuconostoc gelidum JB7	1229756	Complete									2012-09-21T00:00:00Z		PRJNA174297	SAMN02603178	GCA_000298875.1		CP003839.1	NC_018631.1	Department of Life Science, Chung-Ang University, Republic of Korea	complete				1		1	1893499	36.7	1820	1796
1229758.3	Leuconostoc carnosum JB16	Leuconostoc carnosum JB16	1229758	Complete									2012-09-28T00:00:00Z		PRJNA174298	SAMN02603179	GCA_000300135.1		CP003851.1,CP003854.1,CP003852.1,CP003855.1,CP003853.1	NC_018673.1,NC_018675.1,NC_018674.1,NC_018699.1,NC_018698.1	Department of Life Science, Chung-Ang University, Republic of Korea	complete				1	4	5	1773468	37091	1700	1691
1229831.3	Chlamydia sp. 10DC88	Chlamydia avium 10DC88	1229831	Complete	10DC88							Yes	2014-03-03T00:00:00Z	24461712	PRJNA209934		GCA_000583875.1		CP006571.1,CP006572.1	NZ_CP006571.1,NZ_CP006572.1	Friedrich-Loeffler-Institut	complete	454	33	GS De Novo Assembler v. 2.6; SeqMan NGen	1	1	2	1048269	368614	973	947		spleen tissue from parrot		2010	Germany	Germany: Arnsberg, North Rhine-Westphalia						Parrot, Polytelis spp.
1231624.3	Asaia bogorensis NBRC 16594		1231624	Complete	NBRC 16594								2015-10-14T00:00:00Z	26358298	PRJDB519	SAMD00019081	GCA_001547995.1		AP014690	NZ_AP014690.1	Kinki University		Illumina GAIIx; ABI 3100	161x	Velvet v. 1.0.3	1		1	3198265	59.81	2896	2758		flowers of the orchid tree and of plumbago collected	isolated from flowers of the orchid tree and of plumbago collected in Indonesia (Kazuo Komagata, et al		Indonesia	Indonesia:Bogor					env_biome:Bunga bauhinia, the orchid tree (Bauhinia purpurea)
1231626.3	Cardinium endosymbiont cEper1 of Encarsia pergandiella	Cardinium endosymbiont cEper1 of Encarsia pergandiella	1231626	Complete	Zchori-Fein et al. 2004								2012-09-13T00:00:00Z	23133394	PRJEA66421	SAMEA2272294	GCA_000304455.1		HE983995.1,HE983996.1	'NC_018605.1,NC_018606.1'	University of Vienna	complete				1	1	2	944930	36288	895	906			'Wasps were originally collected from the whitefly Bemisia tabaci near Weslaco, Texas in October 2006'	2006	United States	USA: Weslaco, Texas						Wasp, Encarsia pergandiella
123214.3	Persephonella marina EX-H1	Persephonella marina EX-H1	123214	Complete	EX-H1								2009-03-25T00:00:00Z	19136599	PRJNA12526	SAMN02604029	GCA_000021565.1		CP001230,CP001231	NC_012440,NC_012439	TIGR	complete				1	1	2	1983966	37.1	2017	2051		deep sea hydrothermal vent	collected from a deep sea hydrothermal vent on the East Pacific Rise. and isolated by dilution to extinction methods.		Pacific Ocean	East Pacific Rise
1232724.3	Mycobacterium indicus pranii MTCC 9506	Mycobacterium indicus pranii MTCC 9506	1232724	Complete	MTCC 9506								2012-09-18T00:00:00Z	17912347	PRJNA33469	SAMN02603610	GCA_000298095.1		CP002275.1	NC_018612.1	MIP genome sequencing consortium	complete				1		1	5589007	68	5279	5270
1234596.3	Borrelia garinii NMJW1	Borrelia garinii NMJW1	1234596	Complete	Borrelia garinii NMJW1								2012-09-28T00:00:00Z	23144406	PRJNA175615	SAMN02603884	GCA_000300045.1		CP003866.1	NC_018747.1	State Key Laboratory of Pathogen and Biosecurity	complete				1		1	902789	2025-04-28	834	813		tick	Isolated from tick in Inner Mongolia, China		China	China: Inner Mongolia						Taiga tick, Ixodes persulcatus
1234679.3	Carnobacterium maltaromaticum LMA28	Carnobacterium maltaromaticum LMA28	1234679	Complete	LMA28				MLST.Carnobacterium_maltaromaticum.4				2012-11-09T00:00:00Z		PRJNA177106	SAMEA2272423	GCA_000317975.2		HE999757.1	NC_019425.1	LIBio	complete			1	1		1	3649737	34.53	3657	3788
1235834.6	Kosakonia sacchari SP1		1235834	Complete	SP1								2014-02-20T00:00:00Z	23209221	PRJNA175988	SAMN02472168	GCA_000300455.3		CP007215.1,CP007215.2	NZ_CP007215.1,NZ_CP007215.1	Zhejiang University		PacBio	63x	HGAP in smrtanalysis v. 2.1.1	1		1	4902024	53.74	4610	4460		root			China	China: Zhejiang						Sugarcane, Saccharum officinarum
1235990.3	Halyomorpha halys symbiont	Halyomorpha halys symbiont	1235990	Complete									2013-10-04T00:00:00Z		PRJDB572		GCA_000478905.1		AP012554.1	NC_022547.1	'School of Pharmacy, Nihon University'	complete	454 GS FLX Titanium	71x	Newbler v. 2.0.00.22	1		1	1151074	2025-06-30	820	825
1236608.7	Moraxella catarrhalis BBH18		1236608	Complete	BBH18				MLST.Moraxella_catarrhalis.128				2014-01-31T00:00:00Z	20453089	PRJNA46869	SAMN02603777	GCF_000092265.1		CP002005	NC_014147.1	Radboud University Nijmegen Medical Centre					1		1	1863286	41.67	1933	1886		human blood	isolated from human blood and will be used for comparative analysis									Human, Homo sapiens
1236908.3	Wolbachia endosymbiont of Drosophila simulans wNo	Wolbachia endosymbiont of Drosophila simulans wNo	1236908	Complete	wNo				MLST.Wolbachia.16				2013-04-22T00:00:00Z	23593012	PRJNA176302	SAMN02604272	GCA_000376585.1		CP003883.1	NC_021084.1	Uppsala University	complete				1		1	1301823	34	1303	1040
1236909.3	Wolbachia endosymbiont of Drosophila simulans wHa	Wolbachia endosymbiont of Drosophila simulans wHa	1236909	Complete	wHa				MLST.Wolbachia.19				2013-04-22T00:00:00Z	23593012	PRJNA176303	SAMN02604273	GCA_000376605.1		CP003884.1	NC_021089.1	Uppsala University	complete				1		1	1295804	35.1	1403	1009
123899.6	Bordetella trematum strain H044680328		123899	Complete	H044680328								2016-04-07T00:00:00Z		PRJEB13149	SAMEA3906487	GCF_900078695.1		LT546645,LT546646	NZ_LT546645.1,NZ_LT546646.1	SC					1	1	2	4485537	65.54	4216	4120		obscured		2004	United Kingdom	United Kingdom
1239307.3	Sodalis sp. HS1	Sodalis sp. HS1	1239307	Complete	HS1								2014-01-10T00:00:00Z	24407854; 23166503	PRJNA199998		GCA_000517425.1		CP006569.1,CP006570.1	NZ_CP006569.1,NZ_CP006570.1	University of Utah	complete	454; Illumina	>100X	Newbler v. 2.7	1	1	2	5159425	57125	4931	4357
1239934.3	Borrelia afzelii HLJ01		1239934	Complete	HLJ01				MLST.Borrelia_spp.106				2014-01-30T00:00:00Z	23209254	PRJNA176667	SAMN02603021	GCF_000304735.1		CP003882	NC_018887.1	Beijing Institute of Microbiology and Epidemiology		IonTorrent		Newbler v. 2.5.3	1		1	905471	28.32	903	892		Homo sapiens
1240239.3	Xanthomonas fuscans subsp. fuscans strain 4834-R	Xanthomonas fuscans subsp. fuscans str. 4834-R	366649	Complete	4834-R								2013-10-11T00:00:00Z	24195767	PRJNA176873		GCA_000969685.1		FO681494.1,FO681495.1,FO681496.1,FO681497.1	NC_022541.1,NC_022539.1,NC_022540.1,NC_022542.1	FNX (French Network on xanthomonads)	complete				1	3	4	5088683	647132	4497	4083
1240471.4	Candidatus Blochmannia chromaiodes str. 640	Candidatus Blochmannia chromaiodes str. 640	1240471	Complete	640								2013-01-04T00:00:00Z		PRJNA176942	SAMN02603213	GCA_000331065.1		CP003903.1	NC_020075.1	Duke University	complete	Illumina		Mosaik v. 1.0.1388; BWA v. 0.5.9rc1	1		1	791219	29.45	634	609			bacterial endosymbiont of carpenter ants collected by A. Lazarus and E. del Castillo	2010	United States	USA: Massachusetts						Ant, Camponotus chromaiodes
1241616.6	Staphylococcus aureus subsp. aureus DSM 20231		1241616	Complete	DSM 20231				MLST.Staphylococcus_aureus.8		DSM:20231	Yes	2015-06-03T00:00:00Z		PRJNA283471	SAMN03651231	GCF_001027105.1		CP011526,CP011527	NZ_CP011526.1,NZ_CP011527.1	Okinawa Institute of Advanced Sciences		PacBio	210	HGAP3 v. 2.3.0	1	1	2	2782562	32.84	2726	2734		Clinical		1953								Human, Homo sapiens
1242245.3	Acinetobacter johnsonii XBB1		1242245	Complete	XBB1								2016-01-05T00:00:00Z		PRJNA177355	SAMN03268929	GCF_001484935.1		CP010350,CP010352,CP010353,CP010354,CP010355,CP010356,CP010357,CP010358,CP010351	NZ_CP010350.1,NZ_CP010352.1,NZ_CP010353.1,NZ_CP010354.1,NZ_CP010355.1,NZ_CP010356.1,NZ_CP010357.1,NZ_CP010358.1,NZ_CP010351.1	West China Hospital, Sichuan University		Illumina; 454	100x	Newbler v. 2.6; Sspace v. 2.0	1	8	9	4081329	41.09	4168	3642		Hospital sewage	isolate from hospital sewage carrying blaNDM-1	2012-01-01	China	China: Chengdu
1244528.3	Campylobacter sp. 03-427	Campylobacter sp. 03-427	1244528	Complete	03-427								2013-11-05T00:00:00Z	24336365	PRJNA177177		GCA_000495505.1		CP006833.1	NC_022759.1	Utrecht University	complete	454; Illumina; PacBio; Sanger dideoxy	62x; 248x	Newbler v. 2.6	1		1	1775480	33.1	1747	1695		human and reptiles	isolated from human and reptiles
1244531.3	Campylobacter sp. 1485E		1244531	Complete	1485E								2014-07-30T00:00:00Z	25146144	PRJNA177184	SAMN02929694	GCA_000736415.1		CP009043.1,CP009044.1	NZ_CP009043.1,NZ_CP009044.1	Utrecht University		Sanger dideoxy sequencing; 454; Illumina	246	Newbler v. 2.6	1	1	2	1754638	357922	1824	1756
1245469.3	Bradyrhizobium oligotrophicum S58	Bradyrhizobium oligotrophicum S58	1245469	Complete	S58								2013-03-01T00:00:00Z	23396330	PRJDB684		GCA_000344805.1		AP012603.1	NC_020453.1	Tohoku University	complete	ABI 3730xl; Roche 454 GS FLX Titanium	4.5x	Newbler; Phred/Phrap/Consed	1		1	8264165	65.1	7444	7228		paddy field soil	isolated from paddy field soil
1245471.3	Pseudomonas resinovorans NBRC 106553	Pseudomonas resinovorans NBRC 106553	1245471	Complete	NBRC 106553								2013-06-12T00:00:00Z		PRJDB685		GCA_000412695.1		AP013068.1,AP013069.1	NC_021499.1,NC_021506.1	National Institute of Technology and Evaluation	complete	ABI3730; GS-FLX Titanium; Illumina HiSeq	18x GS-FLX Titanium; 75x Illumina HiSeq	Newbler v. 2.6	1	1	2	6484828	653177	5856	5875
1246626.3	Bacillus lehensis G1		1246626	Complete	G1								2014-06-13T00:00:00Z	24811681	PRJNA178137	SAMN03081443	GCA_000706725.1		CP003923.1	NZ_CP003923.1	Malaysia Genome Institute					1		1	3993073	39.9	4082	4017		soil	isolated from soil	1998	Malaysia	Malaysia: Pekan Nenas, Johor
1246955.3	Mycoplasma cynos C142	Mycoplasma cynos C142	1246955	Complete	C142								2012-12-12T00:00:00Z		PRJNA183735	SAMEA2272626	GCA_000328725.1		HF559394.1	NC_019949.1	RVC	complete			1	1		1	998123	2025-07-25	800	883		dog with canine infectious respiratory disease (CIRD)	isolated from a dog with canine infectious respiratory disease (CIRD) in the USA		United States	United States						Dog, Canis lupus familiaris
1246995.3	Actinoplanes friuliensis DSM 7358	Actinoplanes friuliensis DSM 7358	1246995	Complete	DSM 7358						DSM 7358		2013-11-01T00:00:00Z	19164139; 17220414; 11079803; 11079804	PRJNA178199	SAMN02603031	GCA_000494755.1		CP006272.1	NC_022657.1	Bielefeld University	complete	454	48.19	Newbler v. 2.0.00.22	1		1	9376071	70.4	8700	8565
1247649.3	Bordetella holmesii ATCC 51541		1247649	Complete	ATCC51541T				MLST.Bordetella_spp.80			Yes	2014-04-04T00:00:00Z	-	PRJNA178410	SAMN02189846	GCA_000612485.1		CP007494.1	NZ_CP007494.1	Institute for Genome Sciences		PacBio	24.56x	Hgap v. 1.4	1		1	3699674	62.7	3894	3912		blood		1994	United States	United States						Human, Homo sapiens
1247726.3	Advenella mimigardefordensis DPN7	Advenella mimigardefordensis DPN7	1247726	Complete									2014-01-22T00:00:00Z		PRJNA178261	SAMN02641504	GCA_000521505.1		CP003915.1,CP003916.1	NZ_CP003915.1,NZ_CP003916.1	'Georg-August-University Goettingen, Genomic and Applied Microbiology, Goettingen Genomics Laboratory'	complete	Sanger dideoxy sequencing; 454		Roche Newbler v. 2.0.00.20	1	1	2	4764126	542574	4564	4084		compost			Germany	Germany: Munster
1248727.3	endosymbiont of unidentified scaly snail isolate Monju		1248727	Complete									2013-08-15T00:00:00Z	23924784	PRJDB691	-	GCA_000801295.1		AP012978.1	NZ_AP012978.1	Japan Agency for Marine-Earth Science and Technology		454 GS FLX; ABI 3730	40x	Newbler v 2.3	1		1	2597759	65.06	2601	2404		Kairei Hydrothermal Field, CentralIndian Ridge
1249526.3	Mannheimia haemolytica USDA-ARS-USMARC-185	Mannheimia haemolytica USDA-ARS-USMARC-185	1249526	Complete	USDA-ARS-USMARC-185				MLST.Mannheimia_haemolytica.1				2013-03-29T00:00:00Z		PRJNA178793	SAMN02048830	GCA_000349785.1		CP004753.1	NC_020834.1	USDA-ARS-USMARC	complete	454 Titanium : Pac Bio RS C2 Long Read	complete : 27 X coverage : reads >= 6000	Celera v. 7.0	1		1	2544668	41	2531	2537		mucus		2008	United States	USA: Kansas						Cow, Bos taurus
1249634.3	Serratia marcescens FGI94	Serratia marcescens FGI94	1249634	Complete	FGI94								2013-01-03T00:00:00Z		PRJNA178957	SAMN02604288	GCA_000330865.1	SRR3926812,SRR3926813	CP003942.1	NC_020064.1	UW-Madison	complete			1	1		1	4858216	58.86	4414	4361
1249668.3	Burkholderia ubonensis MSMB22		1249668	Complete	MSMB22				MLST.Burkholderia_cepacia_complex.1129,MLST.Burkholderia_pseudomallei.1058				2015-06-02T00:00:00Z	25931592	PRJNA239258	SAMN03072629	GCF_000959245.1	SRR1618476,SRR1618477,SRR1618478	CP009488,CP009486,CP009487	NZ_CP009488.1,NZ_CP009486.1,NZ_CP009487.1	Los Alamos National Laboratory		Illumina; PacBio; 454	516x	Newbler v. 2.6; Velvet v. 1.2.08; Allpaths	3		3	7189071	67.31	6887	6251
1254439.12	Bifidobacterium thermophilum RBL67	Bifidobacterium thermophilum RBL67	1254439	Complete	RBL67								2013-03-20T00:00:00Z		PRJNA179141	SAMN02603226	GCA_000347695.1		CP004346.1	NC_020546.1	ETH Zurich	complete	Sanger dideoxy sequencing; 454; Illumina	900X	Lasergene SeqMan Pro v. 8.0.2; CLC Genomic	1		1	2291643	60.1	1839	1845		baby feces	isolated from baby feces									Human, Homo sapiens
1255043.3	Thioalkalivibrio nitratireducens DSM 14787	Thioalkalivibrio nitratireducens DSM 14787	1255043	Complete	DSM14787								2012-12-17T00:00:00Z		PRJNA178382	SAMN02602962	GCA_000321415.1		CP003989.1	NC_019902.1	A.N. Bach Institute of Biochemistry	complete			1	1		1	4002352	66.5	3903	3778
1260221.3	Vibrio nigripulchritudo strain SnF1	Vibrio nigripulchritudo SnF1	28173	Complete	SnF1								2013-10-01T00:00:00Z	23739050	PRJEB625	SAMN03323923	GCA_000801275.1		FO203527.1,FO203526.1	NC_022543.1,NC_022528.1	Genoscope CEA	complete				2		2	6322155	45.5	5726	5652
1260251.3	Spiribacter salinus M19-40	Spiribacter salinus M19-40	1260251	Complete	M19-40								2013-05-24T00:00:00Z		PRJNA179191	SAMN02603230	GCA_000319575.2		CP005963.1	NC_021291.1	Evolutionary Genomics Group, Universidad Miguel Hernandez, San Juan de Alicante, Spain	complete	Illumina; PacBio	150X	MIRA v. 3.9.4	1		1	1739487	62.7	1709	1684		solar saltern of 19% salinity	isolated from a Spanish saltern of intermediate salinity		Spain	Spain
1261131.3	Candidatus Liberibacter americanus str. Sao Paulo	Candidatus Liberibacter americanus str. Sao Paulo	1261131	Complete	Sao Paulo								2013-11-12T00:00:00Z	24200077	PRJNA181147	SAMN02604175	GCA_000496595.1		CP006604.1	NC_022793.1	University of Florida	complete	454 GS FLX	>100X	Newbler Software Release: v. 2.5.3	1		1	1195201	2025-01-31	1002	983					Brazil	Brazil						Sweet orange, Citrus sinensis
1262449.8	Clostridium pasteurianum DSM 525 = ATCC 6013		1262449	Complete	DSM 525						DSM Z		2015-02-24T00:00:00Z	25700415	PRJNA258199	SAMN02990135	GCF_000807255.1		CP009268	NZ_CP009268.1	Georg-August-University Goettingen, Genomic and Applied Microbiology, Goettingen Genomics Laboratory		Sanger dideoxy sequencing; 454; Illumina		Mira v. 3.4	1		1	4352101	29.94	4129	3988		soil		1893	Russia	Russia
1262470.4	Herbaspirillum hiltneri N3		1262470	Complete	N3								2015-11-05T00:00:00Z	26514770	PRJNA182106	SAMN03010392	GCF_001267925.1		CP011409	NZ_CP011409.1	Universidade Federal do Parana		Illumina MiSeq; SOLiD	30.0x	Velvet v. 1.2.06; CLC NGS Cell v. 6	1		1	4965474	60.76	4698	4327		surface-sterilized wheat roots		2006	Germany	Germany: Oberpfalz, Neumarkt					temperature:30	Wheat, Triticum aestivum
1265350.3	Buchnera aphidicola (Aphis glycines) strain BAg		1265350	Complete	BAg		biovar s						2015-09-08T00:00:00Z		PRJNA256101	SAMN02937542	GCF_001280225.1		CP009253,CP009254,CP009255	NZ_CP009253.1,NZ_CP009254.1,NZ_CP009255.1	The Ohio State University		Illumina MiSeq		CLC bio v. 6.5.1; MCTC Galaxy pipeline	1	2	3	638851	25.62	599	562		whole body										Aphis glycines	female	Adult
1266845.5	Carnobacterium sp. WN1359	Carnobacterium sp. WN1359	1266845	Complete	WN1359								2013-10-29T00:00:00Z	24285647	PRJNA222287	SAMN02604179	GCA_000493735.1		CP006812.1,CP006815.1,CP006813.1,CP006814.1,CP006816.1,CP006817.1	NC_022606.1,NC_022602.1,NC_022601.1,NC_022607.1,NC_022603.1,NC_022608.1	University of Florida	complete	Pacific Biosciences		Celera Assembler (CA) v. 7.0	1	5	6	2497115	352081	2321	2275		Siberian permafrost	Isolated from Siberian permafrost, was capable of growth under a combination of low-temperature (0¬ø¬ø¬ø¬øC), low-pressure (0		Russia	Russia: Siberia
1267001.5	Mycoplasma synoviae ATCC 25204 strain WVU1853T		1267001	Complete	WVU1853T				MLST.Mycoplasma_synoviae.44		ATCC:25204	Yes	2015-06-10T00:00:00Z	26021934	PRJNA278855	SAMN03433916	GCF_000969765.1		CP011096	NZ_CP011096.1	University of Florida		Illumina; PacBio	600X; 200X	Celera AND Newbler AND Ray v. January-2015	1		1	846495	28.34	768	664				1957	United States	USA: West Virginia						Chicken, Gallus gallus
1267021.3	Frischella perrara PEB0191		1267021	Complete	PEB0191								2014-12-23T00:00:00Z	25527542	PRJNA254159	SAMN02900470	GCA_000807275.1		CP009056.1	NZ_CP009056.1	University of Lausanne		Pacbio SMRT; Illumina HiSeq 2000	70x	PacBio HGAP v. unknown	1		1	2692351	34.12	2300	2272		honey bee gut		2011-08-12	United States	United States						Honey bee, Apis mellifera
1267562.4	Cupriavidus gilardii CR3		1267562	Complete	CR3								2015-09-14T00:00:00Z	26301592	PRJNA183450	SAMN02665997	GCF_001281465.1		CP010516,CP010517	NZ_CP010516.1,NZ_CP010517.1	Beijing Institue of Genomics, University of Chinese Academy of Sciences, China		PacBio	43.53	HGAP v. 3	2		2	5578743	67.55	5412	4484		Tar Pits		February-2010	United States	USA: Rancho La Brea, Los Angeles, California				under surface 10 cm	env_biome:Asphalt deposits
1267766.3	Altererythrobacter atlanticus strain 26DY36		1267766	Complete	26DY36						CGMCC:1.12411		2015-08-18T00:00:00Z		PRJNA282882	SAMN03658145	GCF_001008165.2		CP011452,CP011453	NZ_CP011452.2,NZ_CP011453.2	Second Institute of Oceanography, State Oceanic Administration		Pacific Bioscience (SMRT)	102.33	HS HGAP Assembly v. 2	1	1	2	3475106	61.91	3369	3273		North Atlantic Rise deep-sea sediment		2012-09-01
1268072.3	Paenibacillus sabinae T27		1268072	Complete	T27								2014-04-04T00:00:00Z	24651173	PRJNA183187	SAMN03081446	GCA_000612505.1		CP004078.1	NZ_CP004078.1	China Agricultural University		454; solexa	17.2;245.9	GS De Novo Assembler v. 2.6	1		1	5270569	52.6	5000	4788		rhizosphere soil
1268635.3	Legionella oakridgensis ATCC 33761 = DSM 21215	Legionella oakridgensis ATCC 33761 = DSM 21215	1268635	Complete	'OR-10, ATCC 33761'						ATCC 33761	Yes	2013-12-31T00:00:00Z	23932911	PRJNA183980	SAMN02641506	GCA_000512355.1		CP004006.1,CP004007.1	NZ_CP004006.1,NZ_CP004007.1	'Georg-August-University of Goettingen, Genomics and Applied Microbiology, G¬ø¬øttinger Genomics Laboratory'	complete	454		Celera Assembler v. version 6.1	1	1	2	2773209	408801	3074	2932
1273548.3	Candidatus Phytoplasma solani strain 284/09	Candidatus Phytoplasma solani 284/09	69896	Complete	284/09								2013-10-22T00:00:00Z	24158016	PRJEB1231		GCA_000970375.1		FO393427.1	NC_022588.1	MPIMG	complete				1		1	570238	2025-07-28	511	520
1274.3	Dermacoccus nishinomiyaensis strain M25		1274	Complete	M25								2014-07-14T00:00:00Z	-	PRJNA253981	SAMN02902417	GCA_000725405.1		CP008889.1,CP008890.1	NZ_CP008889.1,NZ_CP008890.1	University of Malaya		Pacific Biosciences RS II	309.98x	HGAP v. unknown	1	1	2	3113642	690185	2842	2279		hot spring		2011	Malaysia	Malaysia: Ulu Slim, Perak
1276220.3	Spiroplasma taiwanense CT-1	Spiroplasma taiwanense CT-1	1276220	Complete	CT-1								2013-07-17T00:00:00Z		PRJNA184744	SAMN02602966	GCA_000439435.1		CP005074.1,CP005075.1	NC_021846.1,NC_021832.1	Academia Sinica	complete	Illumina HiSeq	8889.2x (paired-end reads, insert size	VELVET v. 1.2.07	1	1	2	1086278	238908	1138	1007
1276221.3	Spiroplasma diminutum CUAS-1	Spiroplasma diminutum CUAS-1	1276221	Complete	CUAS-1								2013-07-17T00:00:00Z		PRJNA184745	SAMN02602967	GCA_000439455.1		CP005076.1	NC_021833.1	Academia Sinica	complete	Illumina HiSeq	9495.6x (paired-end reads, insert size	ALLPATH-LG v. 42781	1		1	945296	2025-05-25	860	858
1276227.3	Spiroplasma chrysopicola DF-1	Spiroplasma chrysopicola DF-1	1276227	Complete	DF-1								2013-05-22T00:00:00Z		PRJNA184747	SAMN02602968	GCA_000400935.1		CP005077.1	NC_021280.1	Academia Sinica	complete	Illumina HiSeq	633.9x (paired-end reads, insert size	ALLPATH-LG v. 42781	1		1	1123322	2025-08-28	1025	1009
1276229.3	Spiroplasma syrphidicola EA-1	Spiroplasma syrphidicola EA-1	1276229	Complete	EA-1								2013-05-22T00:00:00Z		PRJNA184748	SAMN02602969	GCA_000400955.1		CP005078.1	NC_021284.1	Academia Sinica	complete	Illumina HiSeq	687.5x (paired-end reads, insert size	ALLPATH-LG v. 42781	1		1	1107344	29.2	1006	1006
1276246.3	Spiroplasma culicicola AES-1	Spiroplasma culicicola AES-1	1276246	Complete	AES-1								2014-02-07T00:00:00Z		PRJNA184749	SAMN03081474	GCA_000565175.1		CP006681.1	NZ_CP006681.1	Academia Sinica	complete	Illumina HiSeq	691X (paired-end reads); 1575X (mate-pair	ALLPATH-LG release v. 42781	1		1	1175131	2025-04-26	1069	1071
1276257.3	Spiroplasma sabaudiense Ar-1343	Spiroplasma sabaudiense Ar-1343	1276257	Complete	Ar-1343								2014-02-07T00:00:00Z		PRJNA184750	SAMN03081504	GCA_000565215.1		CP006934.1	NZ_CP006934.1	Academia Sinica	complete	Illumina MiSeq 251-bp paired-end reads	600.8x	VELVET v. 1.2.07	1		1	1075953	30.2	956	924
1276258.3	Spiroplasma apis B31	Spiroplasma apis B31	1276258	Complete	B31								2013-12-03T00:00:00Z		PRJNA184751	SAMN02641479	GCA_000500935.1		CP006682.1	NC_022998.1	Academia Sinica	complete	Illumina HiSeq	534X (paired-end reads); 774X (mate-pair	ALLPATH-LG release v. 42781	1		1	1160554	2025-03-28	1024	997
1277257.4	Candidatus Liberibacter africanus PTSAPSY		1277257	Complete	PTSAPSY								2015-06-08T00:00:00Z		PRJNA185151	SAMN03763724	GCF_001021085.1		CP004021	NZ_CP004021.1	USDA-ARS		Illumina Hiseq2000	60-80x	Velvet v. 1.1.04	1		1	1192232	34.5	1169	1017												Psyllid
1278073.3	Myxococcus stipitatus DSM 14675	Myxococcus stipitatus DSM 14675	1278073	Complete	DSM 14675								2013-01-14T00:00:00Z		PRJNA185255	SAMN02603594	GCA_000331735.1		CP004025.1	NC_020126.1	Max Planck Institute for Terrrestrial Microbiology	complete			1	1		1	10350586	69.19	8292	8043
1280380.3	Synechococcus sp. KORDI-100		1280380	Complete	KORDI-100								2014-08-04T00:00:00Z	-	PRJNA207982	SAMN02202183	GCA_000737535.1		CP006269.1	NZ_CP006269.1	Korea Institute of Ocean Science and Technology		Sanger dideoxy sequencing; 454	34X	Newbler v. 2.3	1		1	2789000	57.5	3121	3061		seawater	isolated in surface water of tropical Pacific Ocean	2007	Pacific Ocean	Pacific Ocean
1284.6	Staphylococcus hyicus ATCC 11249		1284	Complete	ATCC 11249							Yes	2015-01-07T00:00:00Z	25700402	PRJNA252807	SAMN02863110	GCA_000816085.1		CP008747.1	NZ_CP008747.1	University of Missouri - Columbia		PacBio		HGAP v. 2	1		1	2472129	35.58	2316	2278
1285583.3	Corynebacterium casei LMG S-19264	Corynebacterium casei LMG S-19264	1285583	Complete	LMG S-19264						DSM 44701		2014-02-05T00:00:00Z	18936936; 11411705	PRJNA186910	SAMN03081454	GCA_000550785.1		CP004350.1,CP004352.1,CP004351.1	NZ_CP004350.1,NZ_CP004352.1,NZ_CP004351.1	'CeBiTec, Bielefeld University'	complete	Illumina	203.59	Newbler v. 2.6	1	2	3	3132213	556977	2833	2809		smear-ripened cheese	isolated from a smear-ripened cheese
1286.18	Staphylococcus simulans strain FDAARGOS_124		1286	Complete							FDA:FDAARGOS_124		2016-02-11T00:00:00Z		PRJNA231221	SAMN03996269	GCF_001559115.1	SRR2819094,SRR2819095,SRR2819096	CP014016	NZ_CP014016.1	US Food and Drug Administration		Pacbio	13.705x	HGAP3 v. Feb 2015	1		1	2647552	35.95	2496	2427		Peripheral blood		2013-05-12	United States	USA:DC						Human, Homo sapiens	male	3Y	Central Venous Line infection
1286170.3	Raoultella ornithinolytica B6	Raoultella ornithinolytica B6	1286170	Complete	B6								2013-04-18T00:00:00Z		PRJNA187030		GCA_000367425.1		CP004142.1	NC_021066.1	Macrogen Inc.	complete	454 GS FLX Titanium	24X	GS De Novo assembly v. 2.3	1		1	5398151	55.9	5030	4909
1286171.3	Eubacterium acidaminophilum DSM 3953	Eubacterium acidaminophilum DSM 3953	1286171	Complete	DSM 3953								2014-03-19T00:00:00Z		PRJNA187031	SAMN02689753	GCA_000597865.1		CP007452.1,CP007453.1	NZ_CP007452.1,NZ_CP007453.1	'Georg-August-University Goettingen, Genomic and Applied Microbiology, Goettingen Genomics Laboratory'	complete	Sanger dideoxy sequencing; 454; Illumina		MIRA v. 3.4	1	1	2	3055036	440529	2955	2910		black mud		1988	Germany	Germany: Konstanz	47682726	9173527
1286364.3	Teredinibacter sp. 1162T.S.0a.05		1286364	Complete	1162T.S.0a.05								2015-03-27T00:00:00Z		PRJNA187105	SAMN02746023	GCF_000964245.1	SRR1592690,SRR1592691	LANB01000000		DOE Joint Genome Institute		Illumina HiSeq 2000; Illumina HiSeq	Unknown	Unknown program v. before 2013-04-26			1	4404964	47.72	3843
1286528.3	Neorickettsia helminthoeca str. Oregon		1286528	Complete	Oregon								2014-04-17T00:00:00Z	-	PRJNA187358	SAMN02367297	GCA_000632985.1		CP007481.1	NZ_CP007481.1	IGS		PacBio	24.81X	HGAP v. 1.4	1		1	884232	41.7	894	868				1991	United States	United States						Salmonid fish
128780.6	Stenotrophomonas acidaminiphila strain ZAC14D2_NAIMI4_2		128780	Complete	ZAC14D2_NAIMI4_2								2015-10-14T00:00:00Z		PRJNA296415	SAMN04099006	GCF_001314305.1		CP012900	NZ_CP012900.1	Centro de Ciencias Genomicas - UNAM		PacBio	150x	HGAP2 v. 2.3.0	1		1	4138297	68.48	3803	3617		superficial sediment of polluted river		2014-04-29	Mexico	Mexico: Morelos, Zacatepec, Apatlaco River
1288.59	Staphylococcus xylosus strain HKUOPL8		1288	Complete	HKUOPL8								2014-06-13T00:00:00Z	25059860	PRJNA237847	SAMN02639856	GCA_000706685.1		CP007208.1,CP007209.1	NZ_CP007208.1,NZ_CP007209.1	University of Hong Kong					1	1	2	2866963	327633	2708	2538				2012
1291379.3	Treponema pedis str. T A4	Treponema pedis str. T A4	1291379	Complete	T A4								2013-08-16T00:00:00Z		PRJNA188500	SAMN02603890	GCA_000447675.1		CP004120.1	NC_022097.1	Swedish University of Agricultural Sciences	complete	Sanger dideoxy sequencing; 454; Illumina		Newbler v. 2.3; Consed v. 19.0	1		1	2889325	36.9	2780	2778
1292033.3	Mycoplasma putrefaciens Mput9231	Mycoplasma putrefaciens Mput9231	1292033	Complete	Mput9231								2013-04-22T00:00:00Z		PRJNA188690	SAMN02603228	GCA_000376625.1		CP004357.1	NC_021083.1	EVOLMYCO	complete	Sanger	8.4x	Seqman v. 2006	1		1	859996	27	730	667
129338.5	Geobacillus subterraneus strain KCTC 3922		129338	Complete	KCTC3922(T)						KCTC:3922		2016-04-12T00:00:00Z		PRJNA310054	SAMN04445793	GCF_001618685.1		CP014342	NZ_CP014342.1	Kyungpook National University		PacBio	271.86	PacBio SMRT Analysis v. 2.3.0	1		1	3474426	52.2	3717	3264		Liaohe oil field		2001	China	China
1294143.3	Pseudomonas denitrificans ATCC 13867	Pseudomonas denitrificans ATCC 13867	1294143	Complete	ATCC 13867								2013-03-29T00:00:00Z		PRJNA189431	SAMN02603735	GCA_000349845.1		CP004143.1	NC_020829.1	Pusan National University	complete	454 GS FLX Titanium	45.78x	Newbler v. 2.6	1		1	5696307	65.2	5159	5056
1294273.3	Roseibacterium elongatum DSM 19469	Roseibacterium elongatum DSM 19469	1294273	Complete	DSM 19469								2014-03-14T00:00:00Z		PRJNA189501	SAMN03081458	GCA_000590925.1		CP004372.1	NZ_CP004372.1	Roseobacter SFB	complete	SBS sequencing (Solexa Illumina); 454	93x	Velvet v. 1.0.18; Consed v. 20.0	1		1	3555109	65.7	3633	3448		sand			Australia	Australia
1295.23	Staphylococcus schleiferi strain 2317-03		1295	Complete	2317-03								2015-07-30T00:00:00Z		PRJNA270103	SAMN03262954	GCF_001188915.1	SRR1944581	CP010309	NZ_CP010309.1	University of Pennsylvania School of Veterinary Medicine		PacBio		HGAP v. 3.0	1		1	2582931	35.84	2497	2293		Skin		21-May-2003	United States	USA: Philadelphia						Dog, Canis lupus familiaris			Dermatitis
1296990.3	Gluconacetobacter xylinus E25	Gluconacetobacter xylinus E25	1296990	Complete	E25								2014-02-05T00:00:00Z		PRJNA190024		GCA_000550765.1		CP004360.1,CP004362.1,CP004364.1,CP004363.1,CP004365.1,CP004361.1	NZ_CP004360.1,NZ_CP004361.1,NZ_CP004362.1,NZ_CP004363.1,NZ_CP004364.1,NZ_CP004365.1	Genomed SA	complete	454; Sanger dideoxy sequencing		Mira v. 2010	1	5	6	3905082	620911	3937	3674
1298593.3	Thalassolituus oleivorans MIL-1	Thalassolituus oleivorans MIL-1	1298593	Complete	MIL-1						DSM 14913T	Yes	2013-03-14T00:00:00Z		PRJEB1425	SAMEA2272589	GCA_000355675.1		HF680312.1	NC_020888.1	MPI BREMEN	complete				1		1	3920328	46.6	3609	3666		sea water sediment collected from a depth of about 5 meters			Italy	Italy: Sicily, Milazzo harbour				5 m
1300150.4	Enterococcus mundtii QU 25	Enterococcus mundtii QU 25	1300150	Complete	QU25								2013-11-20T00:00:00Z		PRJDB868		GCA_000504125.1		AP013036.1,AP013037.1,AP013040.1,AP013039.1,AP013041.1,AP013038.1	NC_022878.1,NC_022879.1,NC_022884.1,NC_022880.1,NC_022881.1,NC_022883.1	Genome Research Center, NODAI Research Institute, Tokyo University of Agriculture	complete	454; PacBio	234x	Newbler v. 2.6; Celera Assembler v 7.0	1	5	6	3351060	383228	3177	3221
1300343.5	Dokdonia donghaensis DSW-1		1300343	Complete	DSW-1						KCTC:12391	Yes	2016-06-01T00:00:00Z		PRJNA191952	SAMN04572126	GCF_001653755.1		CP015125	NZ_CP015125.1	Yonsei University		PacBio	376.1X	HGAP v. 3.0	1		1	3293944	38.17	2989	2881				2005-02-01	South Korea	South Korea					env_biome:ENVO:00000447
1301098.3	Pseudomonas knackmussii B13		1301098	Complete	B13								2014-05-07T00:00:00Z	-	PRJEB1565	SAMEA3139009	GCA_000689415.1		HG322950.1	NZ_HG322950.1	CHUV-UNIL					1		1	6162905	65.6	5800	5750
1302858.3	Borrelia miyamotoi LB-2001	Borrelia miyamotoi LB-2001	1302858	Complete	LB-2001								2013-08-12T00:00:00Z		PRJNA192621	SAMN02604147	GCA_000445425.3		CP006647.1	NC_022079.1	University of California Irvine	complete	IonTorrent		CLC Assembly Cell v. v. 4	1		1	907294	2025-07-28	860	808		blood of infected SCID mice		2001	United States	USA: CT						Black-legged tick, Ixodes scapularis
1302863.3	Streptococcus oligofermentans AS 1.3089	Streptococcus oligofermentans AS 1.3089	1302863	Complete	AS 1.3089								2013-05-01T00:00:00Z	23788543	PRJNA192658	SAMN02603400	GCA_000385925.1		CP004409.1	NC_021175.1	Institute of Microbiology, Chinese Academy of Sciences	complete	454	28x	Newbler v. 3.0	1		1	2142100	42.1	2217	2069
13035.3	Dactylococcopsis salina PCC 8305	Dactylococcopsis salina PCC 8305	13035	Complete	PCC 8305								2012-12-07T00:00:00Z		PRJNA158703	SAMN02261331	GCA_000317615.1	SRR3926584,SRR3926585	CP003944.1	NC_019780.1	JGI	complete	454/Illumina	30x	1	1		1	3781008	42.44	4168	3337		solar lake		1979	Israel	Israel
1303518.3	Chthonomonas calidirosea T49	Chthonomonas calidirosea T49	1303518	Complete	T49							Yes	2013-06-04T00:00:00Z		PRJEB1573	SAMEA2272150	GCA_000427095.1		HF951689.1	NC_021487.1	GNS	complete				1		1	3437861	54.6	3037	2876		geothermally heated soils	isolated from geothermally heated soils in New Zealand		New Zealand	New Zealand
1303692.3	Streptomyces fulvissimus DSM 40593	Streptomyces fulvissimus DSM 40593	1303692	Complete	DSM 40593				MLST.Streptomyces_spp.174				2013-05-01T00:00:00Z		PRJNA192408	SAMN02603305	GCA_000385945.1		CP005080.1	NC_021177.1	Helmholtz Institute for Pharmaceutical Research Saarland, Helmholtz Centre for Infection Research	complete	454	25X	Newbler v. 2.5.3 (20101207_1124)	1		1	7905758	71.5	7081	6925
1304173	Streptococcus salivarius strain NCTC 8618		1304	Complete	NCTC 8618						NCTC 8618	Yes	2014-11-19T00:00:00Z		PRJNA266841	SAMN03174835	GCF_000785515.1		CP009913	NZ_CP009913.1	University of Otago		Sanger dideoxy sequencing; 454;	26x	Newbler v. 2.3; MIRA v. 4.0	1		1	2188923	40.15	2015	1887		Oral cavity		1986	United Kingdom	United Kingdom
1304892.4	Xanthomonas axonopodis Xac29-1	Xanthomonas axonopodis Xac29-1	1304892	Complete	Xac29-1								2013-03-22T00:00:00Z		PRJNA193074	SAMN02603863	GCA_000348585.1		CP004399.1,CP004400.1,CP004401.1,CP004402.1	NC_020800.1,NC_020797.1,NC_020798.1,NC_020801.1	Shanghai Jiao Tong University	complete	454 GS FLX Titanium; gaps finished by PCR	19.8x	Newbler v. 2.6	1	3	4	5296525	647171	4757	4404
1305731.4	Marinobacter excellens HL-55		1305731	Complete	HL-55								2015-02-26T00:00:00Z		PRJNA195885	SAMN03351827	GCF_000934705.1	SRR4052365,SRR4052366,SRR4052367	JYNR01000000		DOE Joint Genome Institute		Illumina HiSeq 2000; PacBio RS	Unknown	Unknown program v. before 2014-06-20			1	3998985	56.26	3741												env_biome:Not collected
1307761.3	Spirochaeta sp. L21-RPul-D2	Spirochaeta sp. L21-RPul-D2	1307761	Complete	L21-RPul-D2								2013-12-13T00:00:00Z		PRJNA227794		GCA_000507245.1		CP006939.1	NC_023035.1	Leibniz Institute DSMZ-German Collection of Microorganisms and Cell Cultures	complete	PacBio; Illumina GAIIx	365x	HGAP SMRTPortal v. 2.0.1	1		1	3782798	51.9	3496	3397
1308.54	Streptococcus thermophilus strain S9		1308	Complete	S9				MLST.Streptococcus_thermophilus.5,MLST.Streptococcus_thermophilus_2.109				2016-01-14T00:00:00Z		PRJNA307645	SAMN04384202	GCF_001514435.1		CP013939	NZ_CP013939.1	China Agricultural University		PacBio	393538164157304	HGAP v. 2.0	1		1	1787436	39.1	2009	1806		traditional dairy		2013	China	China					env_biome:plain
1309411.5	''Deinococcus soli' Cha et al. 2014 strain N5'		1309411	Complete	N5								2015-05-15T00:00:00Z		PRJNA272874	SAMN03287573	GCF_001007995.1		CP011389	NZ_CP011389.1	Seoul Women's University		PacBio		PacBio SMRT Analysis v. version, 2.3.0	1		1	3236984	70.2	3197	2944		soil of a rice field		2013	South Korea	South Korea: Jeongeup-si
1313291.3	Borrelia hermsii MTW	Borrelia hermsii MTW	1313291	Complete	MTW								2014-01-27T00:00:00Z		PRJNA195594	SAMN03081461	GCA_000568795.1		CP005680.1	-	Integrated Genomics	WGS	454 FLX titanium	100X	Newbler v. 2.5	1		1	920644	2025-06-29	855	840		blood of laboratory mouse		2007	United States	United States						Tick, Ornithodoros hermsi
1313292.3	Borrelia coriaceae Co53	Borrelia coriaceae Co53	1313292	Complete	Co53								2014-01-27T00:00:00Z		PRJNA195595	SAMN03081463	GCA_000568755.1		CP005745.1	-	Integrated Genomics	WGS	454 FLX titanium	100X	Newbler v. 2.5	1		1	912832	2025-03-29	921	895				1985	United States	United States						Tick, Ornithodoros coriaceus
1313294.3	Borrelia parkeri SLO	Borrelia parkeri SLO	1313294	Complete	SLO								2014-01-27T00:00:00Z		PRJNA195597	SAMN03081465	GCA_000568735.1		CP005851.1	-	Integrated Genomics	WGS	454 FLX titanium	100X	Newbler v. 2.5	1		1	917680	2025-09-28	890	873		blood	'Host is Ornithodoros parkeri , lab host Mus musculus'	2009	United States	United States						Tick, Ornithodoros parkeri
1314192	Streptococcus pyogenes strain NGAS322		1314	Complete	NGAS322				MLST.Streptococcus_pyogenes.188				2015-08-17T00:00:00Z		PRJNA243328	SAMN03274509	GCF_001267805.1		CP010449	NZ_CP010449.1	Public Health Ontario		SMRT PacBio	114X	Celera v. 7.0; Quiver	1		1	1950469	38.32	1959	1812
1316408.3	Streptococcus sp. HSISM1	Streptococcus sp. HSISM1	1316408	Complete	HSISM1								2013-08-19T00:00:00Z		PRJNA196120	SAMN02471220	GCA_000448565.1		CM002128.1	-	Top Institute Food and Nutrition (TIFN)	WGS	454; Illumina HiSeq	472.0x	Celera Assembler v. 6.1; SSPACE v. 1.1	1		1	2334592	41.4	2261	2226		ileostomy effluent evening sample obtained from a 79 year-old male ileostomist plated on Mitis-salivarius agar		2010	Netherlands	Netherlands						Human, Homo sapiens
1316409.3	Streptococcus sp. HSISB1	Streptococcus sp. HSISB1	1316409	Complete	HSISB1								2013-08-19T00:00:00Z		PRJNA196122	SAMN02471222	GCA_000448625.1		CM002131.1	-	Top Institute Food and Nutrition (TIFN)	WGS	454; Illumina HiSeq	602.0x	Celera Assembler v. 6.1; SSPACE v. 1.1	1		1	1906877	37.2	2173	2160		ileostomy effluent evening sample obtained from a 79 year-old male ileostomist plated on Mitis-salivarius agar		2010	Netherlands	Netherlands						Human, Homo sapiens
1316414.3	Enterococcus sp. HSIEG1	Enterococcus sp. HSIEG1	1316414	Complete	HSIEG1				MLST.Enterococcus_faecium.755				2013-08-19T00:00:00Z		PRJNA196128	SAMN02471221	GCA_000448585.1		CM002129.1	-	Top Institute Food and Nutrition (TIFN)	WGS	454; Illumina HiSeq	306.0x	Celera Assembler v. 6.1; SSPACE v. 1.1	1		1	3447851	40.5	3900	3901		ileostomy effluent evening sample obtained from a 79 year-old male ileostomist plated on Veillonella selective agar		2010	Netherlands	The netherlands						Human, Homo sapiens	male	79	ileostomist
1316444.3	Blattabacterium sp. (Nauphoeta cinerea)	Blattabacterium sp. (Nauphoeta cinerea)	1316444	Complete	Nauphoeta cinerea								2013-09-27T00:00:00Z	24071059	PRJNA196320	SAMN02604283	GCA_000471965.1		CP005488.1,CP005489.1	NC_022550.1,NC_022551.1	UT Tyler Biology Dept.	complete	454	110x	Newbler v. 454	1	1	2	626626	260678	604	586												Cockroach, Nauphoeta cinerea
1316932.3	Mannheimia haemolytica M42548	Mannheimia haemolytica M42548	1316932	Complete	M42548				MLST.Mannheimia_haemolytica.1				2013-04-22T00:00:00Z	23723408	PRJNA196475	SAMN02603277	GCA_000376645.1		CP005383.1	NC_021082.1	Georg-August-University Goettingen, Genomic and Applied Microbiology, Goettingen Genomics Laboratory	complete	Sanger dideoxy sequencing; 454; Illumina		Mira v. 3.2	1		1	2731870	41	2841	2803		upper respiratory tract and nasopharynx	upper respiratory tract and nasopharynx									Cow, Bos taurus
1318466.3	Acholeplasma palmae J233		1318466	Complete	J233								2014-01-14T00:00:00Z	24158107	PRJEB1742		GCF_000968055.1		FO681347	NC_022538.1	MPIMG					1		1	1554229	28.98	1471	1441			derived acholplasma (finished sequence quality, currated annotation, comparative analysis)
1318617.3	Candidatus Mycoplasma girerdii VCU_M1		1318617	Complete	VCU_M1								2014-10-31T00:00:00Z	25337710	PRJNA196996	SAMN02795945	GCA_000770195.1		CP007711.1	NZ_CP007711.1	Virginia Commonwealth University		454 GS FLX Titanium; AB3730, AB3130	60x	Newbler v. 2.6	1		1	618983	28.56	578	572				2010	United States	USA: Virginia						Human, Homo sapiens
1318633.3	Streptococcus iniae SF1	Streptococcus iniae SF1	1318633	Complete	SF1								2013-05-30T00:00:00Z		PRJNA196817	SAMN02603405	GCA_000403625.1		CP005941.1	NC_021314.1	Institute of Oceanology, Chinese Academy of Sciences	complete	Roche FLX+; Illumina Miseq; ABI 3730	272.38X	Newbler v. 2.6; SSPACE v. 2.0; GapCloser	1		1	2149844	36.7	2118	2125					China	China						Fish
1318743.3	Candidatus Bartonella ancashi strain 20.00		1318743	Complete	20.00								2015-11-24T00:00:00Z	26543106	PRJNA248888	SAMN02803869	GCF_001281405.1		CP010401	NZ_CP010401.1	Walter Reed Army Institute of Research		Roche 454	42x	Newbler v. 2.5.3	1		1	1467695	38.42	1361	1346		blood		2013	Peru	Peru: Caraz						Human, Homo sapiens	male	3	verruca
1324350.3	Acinetobacter sp. 114		1324350	Complete	114						CCUG:65204		2015-10-06T00:00:00Z		PRJNA296861	SAMN04110325	GCF_001307195.1		CP012808	NZ_CP012808.1	Robert Koch-Institut		PacBio RS II	250x	HGAP v. 3	1		1	3054269	34.89	2882	2720		horse dung		03-Oct-2012	Germany	Germany:Minsleben						Horse, Equus caballus
1324352.5	Chryseobacterium gallinarum strain DSM 27622		1324352	Complete	DSM 27622						DSM:27622		2015-06-08T00:00:00Z		PRJNA265816	SAMN03152363	GCF_001021975.1		CP009928	NZ_CP009928.1	Shin's Lab., Kyungpook National University		PacBio		SMRT analysis 2.2 v. HGAP protocol 2	1		1	4633632	37.27	4383	3832		Chicken		2014	Germany	Germany: Saxony-Anhalt						Chicken, Gallus gallus
1330330.3	Kosmotoga pacifica strain SLHLJ1		1330330	Complete	SLHLJ1						DSM:26965		2015-06-03T00:00:00Z		PRJNA256122	SAMN02940556	GCF_001027025.1		CP011232	NZ_CP011232.1	The Third Institute of Oceanography, State Oceanic Administration		454; Illumina	112x; 564x	454's GS De Novo Assembler v. 2.8	1		1	2169170	42.52	2106	1897		hydrothermal sediments		20-May-2012		Pacific Ocean
1332188.3	Candidatus Saccharimonas aalborgensis	Candidatus Saccharimonas aalborgensis	1332188	Complete									2013-05-14T00:00:00Z	23707974	PRJNA201542	SAMN02602963	GCA_000392435.1		CP005957.1	NC_021219.1	Aalborg University	complete	Illumina HiSeq2000	890X	CLC genomics workbench v. 5.1	1		1	1013781	48.5	1040	1034		metagenome; activated sludge bioreactor
1333848.3	Citrobacter freundii CFNIH1		1333848	Complete	CFNIH1				MLST.Citrobacter_freundii.259				2014-04-28T00:00:00Z	-	PRJNA202883	SAMN02713684	GCA_000648515.1		CP007557.1,CP007558.1	NZ_CP007557.1,NZ_CP007558.1	NISC		Pacific Biosciences RS II	350x	HGAP2 v. unknown	1	1	2	5371331	522253	5151	4961		sink aerator		2012	United States	United States
1335757.3	Spiribacter sp. UAH-SP71	Spiribacter sp. UAH-SP71	1335757	Complete	UAH-SP71								2013-10-29T00:00:00Z	24225341	PRJNA203688	SAMN02603231	GCA_000485905.1		CP005990.1	NC_022664.1	Evolutionary Genomics Group, Universidad Miguel Hernandez, San Juan de Alicante, Spain	complete	Illumina	100x	MIRA v. 3.9.4	1		1	1926631	63.9	1869	1862		solar saltern	isolated from a solar saltern
1341692.10	Clostridium autoethanogenum DSM 10061		1341692	Complete	DSM 10061						DSM 10061		2014-06-11T00:00:00Z	24655715	PRJNA219420	SAMN02358571	GCF_000484505.1		CP006763	NC_022592.1	Oak Ridge National Lab		Pacific Biosciences RS-|| single molecule	180X	MRTanalysis v. 2.0 - HGAP Protocol	1		1	4352205	31.09	4213	4042		Rabbit feces		1993	Belgium	Belgium						Rabbit, Oryctolagus cuniculus
134287.3	secondary endosymbiont of Heteropsylla cubana	secondary endosymbiont of Heteropsylla cubana Thao2000	134287	Complete									2012-08-13T00:00:00Z	22821013	PRJNA165199	SAMN02604352	GCA_000287355.1		CP003547.1	NC_018420.1	Yale University	complete				1		1	1121596	2025-09-28	589	576
1343740.8	Streptomyces rapamycinicus NRRL 5491	Streptomyces rapamycinicus NRRL 5491	1343740	Complete	NRRL 5491				MLST.Streptomyces_spp.205				2013-07-08T00:00:00Z		PRJNA207502	SAMN02604192	GCA_000418455.1		CP006567.1	NC_022785.1	University of Kaiserslautern	complete	454	18X	GS De Novo Assembler (v 2.8) program	1		1	12700734	70.6	10393	10002
134537.4	Burkholderia fungorum strain ATCC BAA-463		134537	Complete	ATCC BAA-463				MLST.Burkholderia_cepacia_complex.546		ATCC BAA-463		2015-06-02T00:00:00Z	25931592	PRJNA265859	SAMN03174512	GCF_000961515.1	SRR2148608,SRR2148609	CP010026,CP010027,CP010025,CP010024	NZ_CP010026.1,NZ_CP010027.1,NZ_CP010025.1,NZ_CP010024.1	Los Alamos National Laboratory		Illumina; PacBio	551x	Velvet v. 1.2.08; Phrap v. SPS - 4.24;	3	1	4	9058983	61.75	8869	8174		White-rot fungus Phanerochaete chrysosporium		1993	France	France
1345695.3	Clostridium saccharobutylicum DSM 13864	Clostridium saccharobutylicum DSM 13864	1345695	Complete	DSM 13864								2013-10-18T00:00:00Z	24285650	PRJNA217481	SAMN02603278	GCA_000473995.1		CP006721.1	NC_022571.1	Georg-August-University Goettingen, Genomic and Applied Microbiology, Goettingen Genomics Laboratory	complete	454; Illumina: Sanger dideoxy sequencing	25X; 50X	mira assembler v. 3.4.0.1	1		1	5107814	2025-07-28	4497	4393
1345697.3	Geobacillus sp. JF8	Geobacillus sp. JF8	1921421	Complete	JF8								2013-08-13T00:00:00Z		PRJNA208285	SAMN02603868	GCA_000445995.2		CP006254.1,CP006255.1	NC_022080.1,NC_022092.1	Shizuoka University	complete	454 GS FLX Titanium; Illumina Hiseq 1000;	120X	Newbler v. 2.8	1	1	2	3485960	528226	3670	3524
1346.30	Streptococcus iniae strain YSFST01-82		1346	Complete	YSFST01-82								2015-06-02T00:00:00Z	25908134	PRJNA271544	SAMN03286870	GCF_000831485.1		CP010783	NZ_CP010783.1	ChunLab, Inc		454 GS FLX Titanium	64.60x	Newbler v. 2.5.3	1		1	2086959	36.82	2027	1897		tissue from oliver flounder	isolated from oliver flounder with streptococcosis disease in Jeju of South Korea	2012-11-01	South Korea	South Korea: Jeju island
1346614.3	Serratia liquefaciens ATCC 27592	Serratia liquefaciens ATCC 27592	1346614	Complete	ATCC 27592						ATCC 27592		2013-07-11T00:00:00Z		PRJNA208332	SAMN02604177	GCA_000422085.1		CP006252.1,CP006253.1	NC_021741.1,NC_021742.1	University of Florida	complete	PacBio HGAP	127X	Celera Assembler v. 7.0	1	1	2	5282719	553766	4845	4894
1346710.3	Cellulomonas sp. FA1		1346710	Complete	FA1								2015-05-01T00:00:00Z	26089422	PRJNA252876	SAMN02865413	GCF_000986825.1	SRR4063390,SRR4063391,SRR4063392	LBMY01000000		DOE Joint Genome Institute		PacBio RS	Unknown	Unknown program v. before 2014-09-16			1	3990351	75.28	3677
134676.3	Actinoplanes sp. SE50/110	Actinoplanes sp. SE50/110	134676	Complete	SE50/110								2011-12-12T00:00:00Z		PRJNA76835	SAMN02603081	GCA_000237145.1		CP003170	NC_017803.1	Bielefeld Univ					1		1	9239851	71.32	8316	8247
1347342.6	Formosa agariphila KMM 3901		1347342	Complete	KMM 3901							Yes	2013-08-31T00:00:00Z	23995932	PRJEB3965	SAMEA3139019	GCA_000723205.1		HG315671.1	-	MPI BREMEN					1		1	4228350	33.5	3598	3570		the green algae Acrosiphonia sonderi	isolate from the green algae Acrosiphonia sonderi
1348114.3	Pseudoalteromonas sp. OCN003		1348114	Complete	OCN003								2014-12-03T00:00:00Z	25593253	PRJNA266250	SAMN03160553	GCA_000788395.1		CP009889.1,CP009888.1	NZ_CP009888.1,NZ_CP009889.1	University of Hawaii at Manoa		PacBio	142X	PacBio SMRT Analysis software v. v2.3.0	2		2	4815987	39.96	4391	4003		diseased coral, Montipora capitata	isolated from a diseased coral, Montipora capitata
1348623.7	Bacillus megaterium NBRC 15308 = ATCC 14581		1348623	Complete	ATCC 14581						ATCC 14581		2015-02-05T00:00:00Z	-	PRJNA238207	SAMN03174779	GCA_000832985.1	SRR2175379,SRR2175380,SRR2175381	CP009920.1,CP009919.1,CP009921.1,CP009916.1,CP009915.1,CP009918.1,CP009917.1	NZ_CP009920.1,NZ_CP009919.1,NZ_CP009921.1,NZ_CP009916.1,NZ_CP009915.1,NZ_CP009918.1,NZ_CP009917.1	Los Alamos National Laboratory		Illumina; PacBio; 454	450x	Newbler v. 2.6; Velvet v. 1.2.08; Allpaths	1	6	7	5746640	37.83	5966	5817		Soil			Japan	Japan
1348660.3	Serratia plymuthica S13	Serratia plymuthica S13	1348660	Complete	S13								2013-07-05T00:00:00Z		PRJNA209109	SAMN02603297	GCA_000438825.1		CP006566.1	NC_021659.1	Graz University of Technology	complete	454	35X	Newbler v. 2.6	1		1	5467306	56.2	5026	4991		Styrian pumpkin anthrosphere
1348662.3	Corynebacterium argentoratense DSM 44202	Corynebacterium argentoratense DSM 44202	1348662	Complete	DSM 44202						CIP 104296	Yes	2013-08-27T00:00:00Z	8590681	PRJNA209048	SAMN02603032	GCA_000590555.1		CP006365.1	NC_022198.1	Bielefeld University	complete	Illumina	131.55	Newbler v. 2.8	1		1	2031902	58.9	1913	1875		throat culture										Human, Homo sapiens
1348774.3	Croceicoccus naphthovorans strain PQ-2		1348774	Complete	PQ-2						CGMCC:1.12805	Yes	2015-06-12T00:00:00Z		PRJNA285726	SAMN03757733	GCF_001028705.1		CP011770,CP011771,CP011772	NZ_CP011770.1,NZ_CP011771.1,NZ_CP011772.1	Zhejiang University		PacBio RS II	100	HGAP v. 2.2.0	1	2	3	3863562	62.61	4056	3508		sterile tools		2012-07-03	China	China: Zhoushan island, Zhejiang					env_biome:boat shell biofilm
1349767.4	Janthinobacterium agaricidamnosum NBRC 102515 = DSM 9628		1349767	Complete	NBRC 102515 = DSM 9628								2014-01-06T00:00:00Z	-	PRJEB4003	SAMEA3139017	GCA_000723165.1		HG322949.1	NZ_HG322949.1	HKI					1		1	5949001	61.1	5175	5493
1352936.5	Streptomyces roseochromogenus subsp. oscitans DS 12.976		1352936	Complete	DS 12.976						NRRL 3504		2015-03-23T00:00:00Z		PRJNA210150	SAMN02469393	GCF_000497445.1		AWQX01000000		Pharmazeutisches Institut, Pharmazeutische Biologie, Universitaet Tuebingen		454	20.4x	Newbler v. 2.5.3	1	1	2	9782257	68.8	9636	8942
1352941.4	Streptomyces niveus NCIMB 11891		1352941	Complete	NCIMB 11891						NCIMB:11891		2015-03-23T00:00:00Z		PRJNA210149	SAMN02469390	GCF_000497425.1		AWQW01000000		Pharmazeutisches Institut, Pharmazeutische Biologie, Universitaet Tuebingen		454	23.0x	Newbler v. 2.5.3	1	4	5	8726876	69.44	8170	7799
1354275.3	Mycobacterium vaccae 95051		1354275	Complete	95051						ATCC:15483		2016-06-03T00:00:00Z		PRJNA210723	SAMN03702434	GCF_001655245.1		CP011491	NZ_CP011491.1	Institute of Pathogen Biology, CAMS&PUMC		Sanger dideoxy sequencing; 454; PacBio	76	Newbler v. 2.8; phrap v. 0.990329	1		1	6235754	68.59	5960	5722				1964	Denmark	Denmark						Cow, Bos taurus
1354791.3	Halorhodospira halochloris str. A	Halorhodospira halochloris str. A	1354791	Complete	A								2014-03-03T00:00:00Z		PRJNA210423	SAMN02644663	GCA_000583815.1	SRR1205237	CP007268.1	-	Northeastern State University	complete	Roche 454	20x	MIRA v. 3.4.1	1		1	3460134	63	3223	2984		fresh water mats	fresh water mats near the sediments	2013	Egypt	Egypt: Wadi Nantrun lakes
135487.3	Nocardia cyriacigeorgica GUH-2	Nocardia cyriacigeorgica	1127134	Complete	GUH-2								2012-02-07T00:00:00Z	22461543	PRJNA79001	SAMEA2272802	GCA_000284035.1		FO082843.1	NC_016887.1	CEA/DSV/IG/Genoscope	complete				1		1	6194645	68.4	5607	5477
1356852.3	Hymenobacter sp. APR13		1356852	Complete	2013-04-01								2014-08-04T00:00:00Z	-	PRJNA210966	SAMN02988321	GCA_000737515.1		CP006587.1,CP006588.1,CP006589.1,CP006590.1	NZ_CP006587.1,NZ_CP006588.1,NZ_CP006589.1,NZ_CP006590.1	Nanjing Agricultural University		Sanger dideoxy sequencing; 454		Newbler v. 2.7	1	1	4	5010594	618123	4192	4244
1356861.5	Francisella noatunensis subsp. orientalis LADL--07-285A	Francisella noatunensis subsp. orientalis LADL--07-285A	1356861	Complete	LADL--07-285A								2013-12-11T00:00:00Z		PRJNA210898	SAMN02641525	GCA_000505725.1		CP006875.1	NC_023029.1	LSU School of Veterinary Medicine	complete	454; optical mapping by OpGen; Sanger	2025-09-23	Sequencher v. 5.0	1		1	1858987	32.3	2281	1624		tilapia	isolated from tilapia in Costa Rica		Costa Rica	Costa Rica						Tilapia, Oreochromis niloticus
135735.6	Bacillus endophyticus strain Hbe603		135735	Complete	Hbe603								2015-08-18T00:00:00Z	26248285	PRJNA280147	SAMN03457172	GCF_000972245.2		LATI01000000		Tianjin University		PacBio	300	SMRT Analysis v. v2.3.0	1		1	4865574	36.64	5069	4532				15-Oct-2012	China	China: Tianjin						Plant
1367477.3	Bacillus infantis NRRL B-14911	Bacillus infantis NRRL B-14911	1367477	Complete	NRRL B-14911								2013-09-30T00:00:00Z	10856371	PRJNA212797	SAMN02604281	GCA_000473245.1		CP006643.1	NC_022524.1	USDA-ARS U.S. Meat Animal Research Center	complete	Pacific Biosciences	25x of error-corrected reads > 6kb	PacBioToCA v. 06/25/2013; Celera Assembler	1		1	4884713	46	5190	5066		open ocean			United States	USA: Gulf of Mexico				10m
1367847.3	Paracoccus aminophilus JCM 7686	Paracoccus aminophilus JCM 7686	1367847	Complete	JCM 7686								2009-09-20T00:00:00Z		PRJNA212980	SAMN02604253	GCA_000444995.1		CP006650.1,CP006654.1,CP006655.1,CP006653.1,CP006651.1,CP006652.1	NC_022041.1,NC_022044.1,NC_022050.1,NC_022043.1,NC_022042.1,NC_022049.1	University of Warsaw, Faculty of Biology, Institute of Microbiology, Department of Bacterial Genetics	complete	454	30-50X	Newbler de novo assembler software	1	5	6	4873118	633754	4680	4528
136857.5	Corynebacterium testudinoris strain DSM 44614		136857	Complete	DSM 44614						DSM:44614		2015-08-05T00:00:00Z	26227591	PRJNA280910	SAMN03480629	GCF_001021045.1		CP011545	NZ_CP011545.1	Bielefeld University		Illumina	226.5x	Newbler v. v.2.8	1		1	2721226	63.14	2595	2560		necrotic lesions in the mouth										Testudinidae
1374.4	Planococcus kocurii strain ATCC 43650		1374	Complete	ATCC 43650						ATCC:43650	Yes	2015-12-14T00:00:00Z		PRJNA305663	SAMN04331436	GCF_001465835.1		CP013661,CP013660		University of Malaya		PacBio SMRT	230.5x	HGAP v. 3	1	1	2	3509275	40.92	3483	3268		Fish		1985	Japan	Japan
137591.27	Weissella cibaria strain CH2		137591	Complete	CH2					genotype:not applicable			2015-10-08T00:00:00Z		PRJNA297257	SAMN04120644	GCA_001308145.1		CP012873,CP012874,CP012875,CP012876,CP012877,CP012878,CP012879,CP012880		CSIR-Institute of Himalayan Bioresource Technology		PacBio	102	HGAP v. 3	1	7	8	2581981	44.75	2533	2275			isolated from fermented food	2013-11-08	India	India:Tandi, Lahaul & Spiti			2960M		env_biome:food;temperature:37
1376123	Aerococcus urinae strain CCUG36881		1376	Complete							CCUG:36881	Yes	2016-02-17T00:00:00Z		PRJNA308559	SAMN04419113	GCF_001543175.1	SRR3114698,SRR3118613,SRR3118616	CP014161	NZ_CP014161.1	Department of Clinical Microbiology, Slagelse Hospital, Denmark		PacBio; Illumina HiSeq	594x	Hiseq: SOAPdenovo and PacBio: Celera	1		1	1974262	42.6	1767	1721		Human urine		1989	Denmark	Denmark: Copenhagen						Human, Homo sapiens			Urinary tract infection
1377.3	Aerococcus viridans strain CCUG4311		1377	Complete							CCUG:4311	Yes	2016-02-17T00:00:00Z		PRJNA308559	SAMN04419116	GCF_001543285.1	SRR3114710,SRR3118633,SRR3118656	CP014164	NZ_CP014164.1	Department of Clinical Microbiology, Slagelse Hospital, Denmark		PacBio; Illumina HiSeq	486x	Hiseq: SOAPdenovo and PacBio: Celera	1		1	2199877	39.38	2063	1970		Air sample		1953	United Kingdom	United Kingdom: London
137722.3	Azospirillum sp. B510	Azospirillum sp. B510	137722	Complete	B510								2010-02-16T00:00:00Z	20047946	PRJNA32551		GCA_000010725.1		AP010946,AP010949,AP010950,AP010951,AP010952,AP010947,AP010948	NC_013854,NC_013856,NC_013857,NC_013858,NC_013859,NC_013860,NC_013855	Kazusa	complete				1	6	7	7599738	67.6	6784	6309		rice	isolated from rice in Japan		Japan	Japan						Rice, Oryza sativa
1379159.3	Dyella jiangningensis strain SBZ 3-12		1379159	Complete	SBZ 3-12								2014-04-17T00:00:00Z	24831147	PRJNA240144	SAMN02673293	GCA_000632805.1		CP007444.1	NZ_CP007444.1	Nanjing Agricultural University		Sanger dideoxy sequencing; 454	25x	Newbler v. 4.1	1		1	5396991	64.2	4828	4666		the surfaces of weathered potassictrachyte		2007	China	China: Nanjing
1379870.5	Spirosoma radiotolerans strain DG5A		1379870	Complete	DG5A						JCM:19447		2015-04-21T00:00:00Z	24748440	PRJNA271221	SAMN03273316	GCF_000974425.1		CP010429	NZ_CP010429.1	Kyungpook National University		PacBio	50X	HGAP v. 2.0	1		1	7029352	49.47	6144	5328		soil		2013	South Korea	South Korea: Seoul
1379910.4	Rufibacter sp. DG31D		1379910	Complete	DG31D								2015-07-15T00:00:00Z		PRJNA273395	SAMN03291399	GCF_001078055.1		CP010777	NZ_CP010777.1	Seoul Women's University		PacBio		PacBio SMRT Analysis v. 2.3.0	1		1	4820793	51.35	4299	3457		soil		2014	South Korea	South Korea
1380774.3	Pandoraea sp. RB-44	Pandoraea sp. RB-44	93220	Complete	RB-44								2013-12-09T00:00:00Z		PRJNA230133		GCA_000504585.1		CP006938.1	NC_023018.1	University of malaya	complete	PacBio	148.61x	SMRT Portal v. SEPTEMBER-2013	1		1	5385252	64.9	5013	4781		landfill duming ground soil		2012	Malaysia	Malaysia
138119.41	Desulfitobacterium hafniense Y51	Desulfitobacterium hafniense Y51	138119	Complete	Y51								2006-03-09T00:00:00Z	16513756	PRJNA16639		GCA_000010045.1		AP008230	NC_007907	Research Institute of Innovative Technology for the Earth (RITE)	complete				1		1	5727534	47.4	5626	5060		soil contaminated with tetrachloroethene (PCE)	isolated from soil contaminated with tetrachloroethene (PCE) in Japan		Japan	Japan
1384459.3	Methyloceanibacter caenitepidi Gela4		1384459	Complete	Gela4								2015-01-07T00:00:00Z	-	PRJDB3104	SAMD00019677	GCA_000828475.1		AP014648.1	NZ_AP014648.1	National Institute of Advanced Industrial Science and Technology, Japan		454 GS FLX, Hiseq2000, Applied Biosystems	70.6X	Newwbler v. 2.6.	1		1	3424964	62.84	3332	3342
1384484.3	Adlercreutzia equolifaciens DSM 19450	Adlercreutzia equolifaciens DSM 19450	1384484	Complete	DSM 19450						DSM 19450		2013-08-17T00:00:00Z	24051320	PRJDB1443		GCA_000478885.1		AP013105.1	NC_022567.1	Azabu University	complete	454FLX; 3730xl	33.1x	Newbler v. 2.0.01.14; phrap v. 1.080730	1		1	2862526	63.5	2324	2281		human faeces	isolated from human faeces, and is able to metabolize daidzeins to equol									Human, Homo sapiens
1385664.3	Hymenobacter sp. DG25B		1385664	Complete	DG25B								2014-12-11T00:00:00Z	-	PRJNA266853	SAMN03174911	GCA_000801315.1		CP010054.1,CP010055.1,CP010056.1,CP010057.1	NZ_CP010054.1,NZ_CP010057.1,NZ_CP010055.1,NZ_CP010056.1	Kyungpook National University		PacBio	50.0	Mira v. 3.0	1	3	4	4360029	57.54	3797	3153		soil		2014	South Korea	South Korea: Seoul
1388752.3	Campylobacter subantarcticus LMG 24377		1388752	Complete	LMG 24377								2015-01-07T00:00:00Z	25381664	PRJNA215650	SAMN03248549	GCA_000816305.1		CP007773.1	NZ_CP007773.1	USDA, ARS		Sanger dideoxy sequencing; 454; Illumina;		Newbler v. 2.6	1		1	1852995	29.75	1919	1771
1389489.3	Leifsonia xyli subsp. cynodontis DSM 46306	Leifsonia xyli subsp. cynodontis DSM 46306	1389489	Complete	DSM 46306								2013-09-24T00:00:00Z	24201198	PRJNA215687	SAMN02603223	GCA_000470775.1		CP006734.1	NC_022438.1	ESALQ-USP	complete	ABI 3730 Sanger; Illumina HiSeq;	1400X	MIRA v. 3.4.0.1; CLC Genomic Workbench	1		1	2686418	68.3	2767	2470
1394711.4	Candidatus Saccharibacteria bacterium RAAC3_TM7_1	Candidatus Saccharibacteria bacterium RAAC3_TM7_1	1394711	Complete	RAAC3_TM7_1								2013-12-04T00:00:00Z		PRJNA217186	SAMN00998488	GCA_000503915.1		CP006915.1	NC_023004.1	NCBI	complete	Illumina hiSeq	58x	idba_ud v. 1.1.0	1		1	845464	49.4	875	920					United States	USA: Rifle, CO
1396149	Bacillus cereus Al Hakam		1396	Complete	Al Hakam				MLST.Bacillus_cereus.260				2015-02-05T00:00:00Z	-	PRJNA238237	SAMN03107476	GCA_000832885.1		CP009651.1,CP009650.1,CP009646.1,CP009645.1,CP009647.1,CP009648.1,CP009649.1	NZ_CP009651.1,NZ_CP009650.1,NZ_CP009646.1,NZ_CP009645.1,NZ_CP009647.1,NZ_CP009648.1,NZ_CP009649.1	Los Alamos National Laboratory		Illumina; PacBio; 454	451x	Newbler v. 2.6; Velvet v. 1.2.08; Allpaths	1	6	7	5676963	35.63	5868	5627		Suspected bioweapons facility			Iraq	Iraq
1397108.4	Celeribacter marinus strain IMCC12053		1397108	Complete	IMCC 12053						IMCC:12053		2015-10-08T00:00:00Z		PRJNA280136	SAMN03837864	GCA_001308265.1		CP012023	NZ_CP012023.1	Pukyong National University		PacBioRS2	1063x	SMRTpipe HGAP, SMRTpipe Celera Assembler,	1		1	3096705	56.24	3253	3155		coastal surface seawater of the Yellow Sea	Isolated from a surface sea water sample, strain IMCC12053 was used as host for Celeribacter phage P12053	22-Dec-2014	South Korea	South Korea					env_biome:not applicable
1398491.3	Borrelia valaisiana Tom4006		1398491	Complete	Tom4006								2014-08-14T00:00:00Z	-	PRJNA218504	SAMN02374895	GCA_000739475.1		CP009117.1,CP009119.1,CP009118.1	NZ_CP009117.1,NZ_CP009118.1,NZ_CP009119.1	Institute of chemical biology and fundamental medicine SB RAS		Illumina	200x	CLC Genomics Workbench v. 6.0.1	1	1	3	992695	279977	934	899		female Ixodes persulcatus tick	isolated from female Ixodes persulcatus tick in Tomsk region, Russia		Russia	Russia: Tomsk						Taiga tick, Ixodes persulcatus	female
1400053.5	Bacteroidales bacterium CF		1400053	Complete	CF								2013-09-30T00:00:00Z	24356833	PRJNA218492	SAMN02641638	GCA_000473305.1		CP006772.1	NZ_CP006772.1	NCBI		454; Illumina	14X; 40X	Newbler v. 2.5; ABySS v. 1.3.4	1		1	2657245	41.49	2317	2310
1401328.3	Candidatus Endolissoclinum faulkneri L5	Candidatus Endolissoclinum faulkneri L5	1401328	Complete	faulkneri L5								2013-12-18T00:00:00Z		PRJNA219340	SAMN02641640	GCA_000510265.1		CP006745.1	NZ_CP006745.1	University of Utah	complete	Sanger dideoxy sequencing; Illumina	25X	Velvet v. 1.2; Sequencher v. 5.0	1		1	1518636	34.5	833	770												Tunicate, Lissoclinum patella
1403539.3	Streptomyces lydicus A02		1403539	Complete	A02								2015-03-13T00:00:00Z		PRJNA222592	SAMN02864172	GCF_000952035.1	SRR1952812,SRR2082783,SRR2082784	CP007699		Institute of Plant and Environment Protection, Beijing Academy of Agriculture and Forestry Sciences		Illumina	270x	SOAPdenovo v. 2.0	1		1	9300149	70.7	8888	8518				2004-11-02	China	suburb of Beijing				30cm	env_biome:soil
1404245.3	Corynebacterium glycinophilum AJ 3170		1404245	Complete	AJ 3170						ATCC 21341		2014-04-11T00:00:00Z	-	PRJNA221205	SAMN03081498	GCA_000626675.1		CP006842.1,CP006843.1	NZ_CP006842.1,NZ_CP006843.1	Bielefeld University		454; Illumina		Newbler v. 2.8	1	1	2	3568218	647345	3340	3270
1405.10	Bacillus mycoides ATCC 6462		1405	Complete	ATCC 6462				MLST.Bacillus_cereus.116		ATCC 6462		2015-02-05T00:00:00Z	-	PRJNA238211	SAMN03012838	GCA_000832605.1	SRR2175382,SRR2175383	CP009692.1,CP009689.1,CP009691.1,CP009690.1	NZ_CP009692.1,NZ_CP009689.1,NZ_CP009691.1,NZ_CP009690.1	Los Alamos National Laboratory		Illumina; 454	202x	Newbler v. 2.6; Velvet v. 1.2.08; Allpaths	1	3	4	5637053	35.38	5837	5684		Soil
1407647.3	Aggregatibacter actinomycetemcomitans NUM4039		1407647	Complete	NUM 4039	serovar s					JCM:30399		2015-09-18T00:00:00Z		PRJDB1482		GCF_001547775.1		AP014520		Nihon University School of Dentistry at Matsudo		454 GS FLX; ABI 3730	18x	Celera Assembler v. 6.1	1		1	2382853	44.34	2554	2364		human periodontal pockets with chronic periodontitis (Mol Oral Microbiol 25(6): 200-206, 2010	isolated as new serotype g from human periodontal pockets with chronic periodontitis (Mol Oral Microbiol 25(6): 200-206, 2010									Human, Homo sapiens
1408.93	Bacillus pumilus strain NJ-M2		1408	Complete	NJ-M2								2015-11-04T00:00:00Z		PRJNA291126	SAMN03940121	GCF_001431145.1		CP012329	NZ_CP012329.1	BioInformatics Center		Sanger dideoxy sequencing; Illumina	141.0	Newbler v. 2.7	1		1	3793419	41.3	3977	3712		soil		2014-Mar-31	China	China: Nanjing
1408159.3	Thermotoga caldifontis AZM44c09		1408159	Complete	AZM44c09								2014-03-20T00:00:00Z	24676729	PRJDB1508	-	GCA_000828655.1		AP014509.1	NZ_AP014509.1	National Institute of Technology and Evaluation		454 GS-FLX Titanium; Illumina HiSeq 1000;	152x	Newbler v. 2.6	1		1	2014912	51.33	1980
1408160.3	Thermotoga profunda AZM34c06		1408160	Complete	AZM34c06								2014-03-20T00:00:00Z	24676729	PRJDB1509	-	GCA_000828675.1		AP014510.1	NZ_AP014510.1	National Institute of Technology and Evaluation		454 GS-FLX Titanium; Illumina HiSeq 1000;	143x	Newbler v. 2.6	1		1	2187612	38.8	2180
1408189.4	Corynebacterium lactis RW2-5		1408189	Complete	RW2-5						DSM:45799		2015-08-26T00:00:00Z		PRJNA222474	SAMN04012704	GCF_001274895.1		CP006841	NZ_CP006841.1	Bielefeld University		Illumina	128.56	Newbler v. 2.8	1		1	2769745	60.53	2493	2364		raw milk	isolated from raw milk
1410383.3	symbiont bacterium UwTKB of Urostylis westwoodii		1410383	Complete	UwTKB								2014-09-19T00:00:00Z	-	PRJDB1515	-	GCA_000828815.1		AP014521.1	NZ_AP014521.1	National Institute for Basic Biology		HiSeq 2000	3000X	Velvet assembler v. 1.2.07	1		1	708439	2025-07-25	643	614		Midgut of Urostylis westwoodii			Japan	Japan: Ibaraki						Urostylis westwoodii
1415166.3	Nocardia nova SH22a	Nocardia nova SH22a	1415166	Complete	SH22a								2014-01-27T00:00:00Z	23220954	PRJNA225667	SAMN02641505	GCA_000523235.1		CP006850.1	NZ_CP006850.1	'Georg-August-University Goettingen, Genomic and Applied Microbiology, Goettingen Genomics Laboratory'	complete	454; Illumina; Sanger dideoxy sequencing	42.23x;31.84x	MIRA v. v3.4	1		1	8348532	67.8	7846	7578		root of Couma macrocarpa	isolated from a root of Couma macrocarpa in Brazil		Brazil	Brazil
1415657.3	endosymbiont of Llaveia axin axin		1415657	Complete									2014-06-17T00:00:00Z	24610838	PRJNA225831	SAMN03081499	GCA_000709555.1		CP006873.1	NZ_CP006873.1	Centro de Ciencias Genomicas, UNAM		454 GS FLX; Illumina HiSeq200	1500x	Velvet v. 1.0.12	1		1	309299	32.7	310	243
1415775.6	Clostridium baratii str. Sullivan		1415775	Complete	Sullivan								2014-12-04T00:00:00Z	-	PRJNA225788	SAMN03222823	GCA_000789395.1		CP006905.1,CP006906.1	NZ_CP006905.1,NZ_CP006906.1	Los Alamos National Laboratory		454; Illumina	44.7x; 321.4x	Newbler v. 2.3; Velvet v. 1.0.13; Parallel	1	1	2	3338630	28.25	3175	3169		adult stool		2007	United States	USA: New York						Human, Homo sapiens
1416753.3	Ensifer adhaerens OV14	Ensifer adhaerens OV14	1416753	Complete	OV14								2014-02-28T00:00:00Z		PRJNA226081	SAMN03081535	GCA_000583045.1		CP007236.1,CP007237.1,CP007238.1,CP007239.1	-	Teagasc	complete	Illumina; PacBio	175x (paired-end reads); 65x (mate pair	CLCbio v. 1.8.2; SSPACE v. 2.8	2	2	4	7709009	612768	7557	5451
1418105.3	Rhizobium gallicum bv. gallicum R602		1418105	Complete	R602		biovar gallicum						2015-01-09T00:00:00Z	-	PRJNA227036	SAMN02393724	GCA_000816845.1		CP006877.1,CP006878.1,CP006879.1,CP006880.1	NZ_CP006877.1,NZ_CP006879.1,NZ_CP006880.1,NZ_CP006878.1	Centro de Ciencias Genomicas UNAM		454 GS; Titanium; Illumina GAII	150x	Velvet v. 1.1.06; Newbler v. 5.3;	1	3	4	7311190	59.61	7619	7041		Agricultural field (no beans grown inthe 5 previous years)		1993	France	France: Maine et Loire						Kidney bean, Phaseolus vulgaris
1420916.4	Marinobacter similis A3d10		1420916	Complete	A3d10 and R9SW1								2014-02-05T00:00:00Z	24855296	PRJNA227392	SAMN02401946	GCA_000830985.1		CP007151.1	NZ_CP007151.1	Swinburne University of Technology		IonTorrent	32x	Ion PGM System v. 1	1		1	3975896	57.6	4656	2692		sea water			Australia	Australia
1420917.4	Marinobacter salarius R9SW1		1420917	Complete	A3d10 and R9SW1								2014-02-05T00:00:00Z	24855296	PRJNA227392	SAMN02401947	GCA_000831005.1		CP007152.1	NZ_CP007152.1	Swinburne University of Technology		IonTorrent	27x	Ion PGM System v. 1	1		1	4616532	57.08	5522	3168		sea water			Russia	Russia
1423144.3	Phaeobacter gallaeciensis DSM 26640	Phaeobacter gallaeciensis DSM 26640	1423144	Complete	DSM 26640								2013-12-20T00:00:00Z		PRJNA227502		GCA_000511385.1		CP006966.1,CP006971.1,CP006973.1,CP006969.1,CP006967.1,CP006968.1,CP006970.1,CP006972.1	NC_023137.1,NC_023141.1,NC_023143.1,NC_023139.1,NC_023138.1,NC_023148.1,NC_023140.1,NC_023142.1	DSMZ	complete	Roche/454 GS FLX Titanium	22x	Newbler v. 2.6	1	7	8	4540155	594193	4483	4359		scallop			Spain	Spain
1423892.3	Ehrlichia muris AS145	Ehrlichia muris AS145	1423892	Complete	AS154							Yes	2013-12-16T00:00:00Z		PRJNA228704	SAMN02641637	GCA_000508225.1		CP006917.1	NC_023063.1	University of Texas Medical Branch	complete	Roche GS FLX System		Mira Assembler v. 3.2.1	1		1	1196717	2025-07-29	992	904		spleen of wild mouse	isolated from a wild mouse in 1983 in Japan	1983	Japan	Japan: Asuke Town, Aichi Prefecture						Mouse, Mus musculus
1427984.3	Candidatus Hepatoplasma crinochetorum Av	Candidatus Hepatoplasma crinochetorum Av	1427984	Complete	Av								2014-02-26T00:00:00Z	24482531	PRJNA229465	SAMN03081503	GCA_000582535.1		CP006932.1	-	'Ecology and Biology of Interactions - UMR 7267, CNRS - Universite Poitiers'	complete	Illumina GA IIx	350x	SOAPdenovo v. 1.05; SSpace v. 2.0;	1		1	657101	2025-05-22	582	582
1430440.4	Magnetospirillum gryphiswaldense MSR-1 v2		1430440	Complete	MSR-1 v2								2013-12-16T00:00:00Z	-	PRJEB4690	SAMEA3138838	GCA_000513295.1		HG794546.1	NC_023065.1	NCBI					1		1	4365796	63.3	4097	4261		mud of the little eutrophic river Ryck river near Greifswald	isolated from mud of the little eutrophic river Ryck river near Greifswald in Germany by D. Sch√ºler and described by Schleifer et al		Germany	Germany: Greifswald
1432060.3	Dehalococcoides mccartyi CG4		1432060	Complete	CG4								2014-08-04T00:00:00Z	25028492	PRJNA230429	SAMN02444486	GCA_000830905.1	SRR1050378	CP006950.1	NZ_CP006950.1	GIS/NUS		Hiseq	100x	SOAP Denovo v. 1.05; Opera v. 1.4.1;	1		1	1382308	48.72	1427	1449
1432061.3	Dehalococcoides mccartyi CG5		1432061	Complete	CG5								2014-08-04T00:00:00Z	25028492	PRJNA230430	SAMN02422963	GCA_000830885.1		CP006951.1	NZ_CP006951.1	GIS/NUS		Hiseq	100x	SOAP Denovo v. 1.05; Opera v. 1.4.1;	1		1	1362151	47.22	1436	1430
1433126.3	Rikenellaceae bacterium M3		1433126	Complete	M3							Yes	2014-06-15T00:00:00Z	-	PRJEB5062	SAMEA3139033	GCA_000723505.1		HG934468.1	NZ_HG934468.1	UCONNMISEQ					1		1	3149227	44.9	3027	3015		the crop of medicinal leech, Hirudo verbana	isolated from the crop of medicinal leech, Hirudo verbana
1435356.3	Rhodococcus pyridinivorans SB3094	Rhodococcus pyridinivorans SB3094	1435356	Complete	SB3094								2013-12-20T00:00:00Z		PRJNA231235	SAMN02641478	GCA_000511305.1		CP006996.1,CP006998.1,CP006997.1	NC_023150.1,NC_023145.1,NC_023144.1	Aalborg University	complete	Illumina	249	CLC Genomics v. 6	1	2	3	5590512	678052	5333	5158
1437453.6	Streptomyces leeuwenhoekii strain type strain (C34 = DSM 42122 = NRRL B-24963)		1437453	Complete	type strain (C34 = DSM 42122 = NRRL B-24963)				MLST.Streptomyces_spp.186		DSM:42122		2015-05-21T00:00:00Z		PRJEB8583	SAMEA3258058	GCF_001013905.1		LN831790,LN831788,LN831789	NZ_LN831790.1,NZ_LN831788.1,NZ_LN831789.1	JIC					1	2	3	8122491	72.68	7432	7006		Salar de Atacama, Atacama Desert	isolated from unexploited habitats and ecosystems, which in many cases may prove difficult to culture and manipulate in the laboratory		Chile	Chile						Human, Homo sapiens
1437605.7	Bifidobacterium actinocoloniiforme DSM 22766		1437605	Complete	DSM 22766						DSM:22766		2015-08-10T00:00:00Z		PRJNA286033	SAMN02442035	GCF_001263395.1	SRR1151301	CP011786	NZ_CP011786.1	Zhejiang Gongshang University		Illumina	174.5X	A5-Miseq v. v1; SPAdes v. 3.1.0	1		1	1830060	62.71	1540	1296
1437824.5	Castellaniella defragrans 65Phen		1437824	Complete	65Phen								2014-02-28T00:00:00Z	24952578	PRJEB5080	SAMEA3138971	GCA_000612685.1		HG916765.1	NZ_HG916765.1	MAX-PLANCK-INSTITUTE FOR MARINE MICROBIOLOGY					1		1	3952818	68.9	3616	3616
1441095.3	Bacillus sp. FJAT-4402		1441095	Complete	FJAT-4402								2015-09-04T00:00:00Z		PRJNA293641	SAMN04009091	GCF_001278705.1		CP012600		Fujian Academy of Agricultural Sciences		Illumina HiSeq	150.0x	SOAPdenovo v. 2			1	4597707	40.44	5084	4231		soil		2011-11-06	China	China:Jiangxi
1441629.3	Pseudomonas cichorii JBC1	Pseudomonas cichorii JBC1	1441629	Complete	JBC1								2014-01-09T00:00:00Z		PRJNA232591	SAMN02641561	GCA_000517305.1		CP007039.1	NZ_CP007039.1	'National Academy of Agricultural Science, RDA'	complete	454; Illumina GAII	300x	CLC NGS Cell v. 4.5; Newbler v. 2.3	1		1	5986012	58.1	5089	5174		Plant leaf		2009	South Korea	South Korea: Iksan						Soybean, Glycine max
1441930.4	Serratia fonticola RB-25	Serratia fonticola RB-25	1441930	Complete	RB-25								2014-01-14T00:00:00Z		PRJNA232738		GCA_000520015.2		CP007044.1	NZ_CP007044.2	UNIVERSITY OF MALAYA	complete	PacBio RS2	35x	SMRT Portal v. SEPTEMBER-2013	1		1	5485588	50.9	5001	4825		soil	Isolation of Quorum Sensing Bacteria from Ex-Landfill Site	2012	Malaysia	Malaysia			61 cm	10 cm
1443113.3	Yersinia enterocolitica LC20	Yersinia enterocolitica LC20	1443113	Complete	LC20								2014-03-19T00:00:00Z		PRJNA233451	SAMN03081541	GCA_000597945.1		CP007448.1,CP007449.1,CP007450.1	-	'Beijing Institute of Genomics, Chinese Academy of Sciences'	complete	454; Illumina; Sanger dideoxy sequencing	14x; 207x	Newbler v. 2.3; Consed v. 23.0; SOAPdenovo	1	2	3	4900014	480504	5386	5498		feces		2008	China	China: Zhejiang						Rat, Rattus norvegicus
1447715.5	Bifidobacterium pseudolongum PV8-2		1447715	Complete	PV8-2			pathovar 8-2					2014-12-09T00:00:00Z	-	PRJNA234364	SAMN03253091	GCA_000800475.1		CP007457.1,CP007458.1	NZ_CP007457.1,NZ_CP007458.1	ETH Zurich		PacBio	290x	SMRT-Analysis software v. 2.1 using	1	1	2	2036949	63.24	1696	1582		human infant feces		11-Mar-2010	Kenya	Kenya						Human, Homo sapiens
1447716.4	Bifidobacterium kashiwanohense PV20-2		1447716	Complete	PV20-2			pathovar 20-2					2014-12-09T00:00:00Z	-	PRJNA234365	SAMN03253090	GCA_000800455.1		CP007456.1	NZ_CP007456.1	ETH Zurich		PacBio	220x	SMRT-Analysis software v. 2.1 using	1		1	2370978	56.12	2055	1875		infant feces		22-Mar-2010	Kenya	Kenya						Human, Homo sapiens
1448139.3	Aeromonas hydrophila YL17		1448139	Complete	YL17								2014-04-02T00:00:00Z	-	PRJNA234473	SAMN02713488	GCA_000612075.1		CP007518.1	-	UNIVERSITY OF MALAYA		PacBio RSii	174.34x	HGAP v. 1	1		1	4806266	61.6	4249	4091		compost			Malaysia	Malaysia
1449976.3	Kutzneria albida DSM 43870	Kutzneria albida DSM 43870	1449976	Complete	DSM 43870								2014-02-03T00:00:00Z		PRJNA235190	SAMN02641507	GCA_000525635.1		CP007155.1	NZ_CP007155.1	'Helmholtz Institute for Pharmaceutical Research Saarland, Helmholtz Centre for Infection Research'	complete	Sanger dideoxy sequencing; 454; Illumina	'26x Illumina, 17x 454'	GS Assembler v. 2.3	1		1	9874926	70.6	8877	8820
1451189.3	Corynebacterium falsenii DSM 44353	Corynebacterium falsenii DSM 44353	1451189	Complete	DSM 44353						DSM 44353		2014-02-03T00:00:00Z	24604654; 9542078	PRJNA235944	SAMN02641485	GCA_000525655.1		CP007156.1,CP007157.1	NZ_CP007156.1,NZ_CP007157.1	Bielefeld University	complete	Illumina	81.01x	Newbler v. 2.8	1	1	2	2719616	631768	2374	2306		blood										Human, Homo sapiens	Male	4	acute lymphatic leukemia
1453496.5	Hafnia alvei FB1		1453496	Complete	FB1								2014-10-28T00:00:00Z	25075225	PRJNA236111	SAMN02951885	GCF_000597785.2		CP009706	NZ_CP009706.1	University of Malaya		PacBio	68.46	HGAP v. 2.0	1		1	4712721	48.99	4428	4063		fish balls	isolated from fish balls	2013-04-01	Malaysia	Malaysia
1454201.3	Nonlabens marinus S1-08		1454201	Complete	S1-08							Yes	2014-03-18T00:00:00Z	24706784	PRJDB1596	-	GCA_000831385.1		AP014548.1	NZ_AP014548.1	Atmosphere and Ocean Research Institute, Univ. Tokyo		454 FLX;Illumina MiSeq	183x	Newbler v. 2.8	1		1	2915920	39.53	2783	2790		seawater from the Pacific Ocean is aerobic, Gram-negative, orange-pigmented and rhodopsin-containing bacterium	isolated from seawater from the Pacific Ocean is aerobic, Gram-negative, orange-pigmented and rhodopsin-containing bacterium
145458.9	Rathayibacter toxicus strain WAC3373		145458	Complete	WAC3373								2015-12-14T00:00:00Z		PRJNA298401	SAMN04158992	GCF_001465855.1		CP013292	NZ_CP013292.1	Kansas State University		PacBio RS II	99x	HGAP v. unspecified	1		1	2346032	61.48	2422	2067				1978	Australia	Australia: Western Australia						Phalaris paradoxa
1458425.3	Comamonadaceae bacterium A1		1458425	Complete	A1								2014-05-17T00:00:00Z	24845058	PRJDB1607	SAMD00000325	GCA_000828895.1		AP014568.1	NZ_AP014568.1	J. Craig Venter Institute		Illumina Hiseq 2000	100x	Velvet; CLC GUI v. 6.0.1	1		1	2574013	66.04	2379	2374
1458426.3	Comamonadaceae bacterium B1		1458426	Complete	B1								2014-05-17T00:00:00Z	24845058	PRJDB1608	SAMD00000326	GCA_000828915.1		AP014569.1,AP014570.1	NZ_AP014569.1,NZ_AP014570.1	J. Craig Venter Institute		Illumina Hiseq 2000	100x	Velvet; CLC GUI v. 6.0.1	2	1	2	2623236	66.07	2409	2412
1458461.3	Candidatus Phaeomarinobacter ectocarpi strain Ec32		1458461	Complete	Ec32								2014-04-09T00:00:00Z	25120558	PRJEB6075	SAMEA3139008	GCA_000689395.1		HG966617.1	-	STATION BIOLOGIQUE DE ROSCOFF					1		1	3415905	58.9	3303	3296
146827.5	Corynebacterium simulans strain PES1		146827	Complete	PES1								2016-03-10T00:00:00Z	26861018	PRJNA279606	SAMN03455925	GCA_001586215.1		CP014634	NZ_CP014634.1	NHGRI		PacBio RSII	100x	HGAP v. 2.0	1		1	2737971	59.01	2596	2560		Skin swab		26-Dec-2013	United States	United States					env_biome:human-associated habitat	Human, Homo sapiens
146891.8	Prochlorococcus marinus str. AS9601	Prochlorococcus marinus str. AS9601	146891	Complete	AS9601								2007-01-19T00:00:00Z	18159947	PRJNA13548	SAMN02603921	GCA_000015645.1		CP000551	NC_008816	The Gordon and Betty Moore Foundation Marine Microbiology Initiative|J. Craig Venter Institute|National Center for Biotechnology Information, NIH, USA, Bethesda	complete				1		1	1669886	31.32	1936	1921		Arabian Sea at a depth of 50 meter	collected in the Arabian Sea at a depth of 50 meters and isolated by filter fractionation		Arabian Sea	Arabian Sea
1469502.3	Burkholderiales bacterium GJ-E10		1469502	Complete	GJ-E10								2014-11-15T00:00:00Z	25657271	PRJDB1653	SAMD00020950	GCA_000828975.1		AP014683.1	NZ_AP014683.1	Akita Prefectural University		PacBio RS II; illumina Hiseq; Roche GS	376x (PacBio); 4878x (illumina); 28x	SMART Analysis v. 2.1.1	1		1	3276549	66.3	3187	3087		fresh water sediment
1476577.3	Candidatus Saccharibacteria oral taxon TM7x		1476577	Complete	TM7x								2014-12-18T00:00:00Z	25535390	PRJNA241438	SAMN02693873	GCA_000803625.1		CP007496.1	NZ_CP007496.1	J. Craig Venter Institute		Illumina	250x	SPAdes v. v3.0	1		1	705138	44.45	695	692		saliva		2013-01-01	United States	USA: Los Angeles, CA						Human, Homo sapiens
1478.10	Bacillus simplex strain SH-B26		1478	Complete	SH-B26								2016-03-01T00:00:00Z		PRJNA276291	SAMN03372368	GCF_001578185.1	SRR1950602	CP011008,CP011009	NZ_CP011008.1,NZ_CP011009.1	Wageningen University		PacBio RS II	60x	HGAP v. 2	1	1	2	5521719	39.76	6061	4639		sugar beet rhizosphere		2012-03-01	Netherlands	Netherlands: Wageningen
1479.5	Bacillus smithii strain DSM 4216		1479	Complete	DSM 4216						DSM:4216	Yes	2015-07-08T00:00:00Z		PRJNA258357	SAMN03246763	GCF_001050115.1		CP012024,CP012025	NZ_CP012024.1,NZ_CP012025.1	Corbion		Illumina; PacBio	paired-end reads 187x; mate pair reads	CLCbio Genomics Workbench v. 5.0; SSPACE	1	1	2	3381292	40.75	3770	3753		cheese			United States	United States					env_biome:cheese product
1484157.3	Pantoea sp. PSNIH2		1484157	Complete	PSNIH2								2014-11-17T00:00:00Z	25232178	PRJNA242850	SAMN02709585	GCA_000784965.1	SRR1573907	CP009866.1,CP009871.1,CP009868.1,CP009870.1,CP009869.1,CP009867.1	NZ_CP009866.1,NZ_CP009868.1,NZ_CP009870.1,NZ_CP009867.1,NZ_CP009871.1,NZ_CP009869.1	NIH		PacBio RSII		SMRT Portal v. 2.0	1	5	6	4967343	56.43	4706	4378		hand rail		2013	United States	United States
1486262.3	Martelella endophytica strain YC6887		1486262	Complete	YC6887						NBRC:109149T		2015-05-27T00:00:00Z	25953177	PRJNA272964	SAMN03284753	GCF_000960975.1		CP010803	NZ_CP010803.1	Gyeonsang National university		Ilumina GA IIx	394x	GS Assembler v. 2.3; Codon Cod Aligner V.	1		1	4817335	62.14	4634	4028				2007-04-10	South Korea	Korea: Namhae Island						Japanese rose, Rosa rugosa
1487956.3	Corynebacterium sp. ATCC 6931		1487956	Complete	6931								2014-09-16T00:00:00Z	25342684	PRJNA244546	SAMN02902856	GCA_000755185.1	SRR2889779,SRR2889780	CP008913.1	NZ_CP008913.1	Los Alamos National Laboratory		Illumina	309x	Newbler v. 2.6; Velvet v. 1.2.08; Allpaths	1		1	2471920	58.6	2145	2105
148814.16	Lactobacillus kunkeei strain MP2		148814	Complete	MP2								2015-10-14T00:00:00Z		PRJNA298292	SAMN04157996	GCA_001314945.1		CP012920	NZ_CP012920.1	Universidad Mayor		PacBio	raw reads 600X, post-corrected read	Celera Assembler v. 8.3	1		1	1614522	36.86	1484	1445		gut		2013-01-01	Chile	Chile: Melipilla						Honey bee, Apis mellifera
1492.48	Clostridium butyricum strain KNU-L09		1492	Complete	KNU-L09								2015-12-09T00:00:00Z		PRJNA304074	SAMN04293668	GCF_001456065.2		CP013252,CP013489	NZ_CP013252.1,NZ_CP013489.1	Shin's Lab., Kyungpook National University		PacBio	155	SMRT analysis v. 2.3	2		2	4627894	28.74	4193	3925		fecal sample		2013	South Korea	South Korea
1494608.3	Arthrobacter sp. PAMC25486		1494608	Complete	PAMC25486								2014-11-19T00:00:00Z	-	PRJNA244892	SAMN03196588	GCA_000785535.1		CP007595.1	NZ_CP007595.1	Korea Atomic Energy Research Institute		454; Illumina		gsAssembler v. 2.6	1		1	4593579	62.79	4214	4366		Spitsbergen, Norway	isolated from Spitsbergen, Norway in the Arctic	2007	Norway	Arctic
1499686.3	Pseudomonas sp. 20_BN		1499686	Complete									2015-06-13T00:00:00Z		PRJEB6478	SAMEA2658259	GCF_000756775.1		CCSF01000000		URMITE							1	3673759	61.24	3459	3414
1501269.3	Prochlorococcus sp. MIT 0801		1501269	Complete	MIT 0801								2014-09-25T00:00:00Z	-	PRJNA246696	SAMN02769563	GCA_000757865.1		CP007754.1	NZ_CP007754.1	MIT		Illumina GAIIx	200x	Newbler v. 2.6	1		1	1929203	34.91	2278	2287		water		25-Mar-2008
1505.7	'[Clostridium] sordellii strain JGS6382'		1505	Complete	JGS6382						ATCC 9714		2014-12-09T00:00:00Z		PRJEB7741	SAMEA1572077	GCA_000953555.1	ERR197373	LN681234,LN681235		SC					1	1	2	3562865	27.22	3546	3469
1505596.4	Blochmannia endosymbiont of Polyrhachis (Hedomyrma) turneri strain 675		1505596	Complete	675								2015-04-20T00:00:00Z	25861561	PRJNA249056	SAMN02808313	GCF_000973505.1	SRR1660458	CP010048	NZ_CP010048.1	Duke University		Sanger dideoxy sequencing; Illumina	1223x	Velvet v. 8/2011	1		1	749321	2025-08-29	659	589		ant nest on rock		2001-08-27	Australia	Australia: near Townsville						Polyrhachis (Hedomyrma) turneri
1505597.4	Blochmannia endosymbiont of Camponotus (Colobopsis) obliquus strain 757		1505597	Complete	757								2015-04-20T00:00:00Z	25861561	PRJNA249064	SAMN02808399	GCF_000973545.1	SRR1660457	CP010049	NZ_CP010049.1	Duke University		Illumina	558x	Velvet v. 8/2013	1		1	773940	27.36	629	584		ant colony in branch		2011-06-06	United States	US: near Morehead City, North Carolina						Camponotus (Colobopsis) obliquus
1508404.3	Jeotgalibacillus sp. D5		1508404	Complete	D5								2015-01-14T00:00:00Z	-	PRJNA253510	SAMN02870886	GCA_000818095.1		CP009416.1,CP009417.1	NZ_CP009416.1,NZ_CP009417.1	Universiti Teknologi Malaysia		PacBio RS II	314.27x	HGAP SMRT Portal v. 2.1.1	1	1	2	4119509	42.37	4356	4444					South Korea	South Korea
1515612.3	Sphingopyxis sp. Kp5.2		1515612	Complete	Kp5.2								2014-12-18T00:00:00Z	-	PRJNA253568	SAMN02872841	GCA_000803645.1		CP009122.1,CP009123.1	NZ_CP009122.1,NZ_CP009123.1	Bielefeld University		Illumina		Newbler v. 2.8	1	1	2	5202172	63.75	4917	4824		Soil sample		2011-01-27	Germany	Germany: Saxony
1519.11	Clostridium tyrobutyricum strain KCTC 5387		1519	Complete	KCTC 5387						KCTC:5387		2016-05-12T00:00:00Z		PRJNA308866	SAMN04415495	GCF_001642655.1		CP014170,CP014171	NZ_CP014170.1,NZ_CP014171.1	KAIST		Ion Torrent	224x	CLC Genomics Workbench v. 5.5.2	1	1	2	3134437	2025-01-31	3141	3106		Freeze-dried stock		2013-01
152297.3	Pseudoalteromonas issachenkonii strain KCTC 12958		152297	Complete	KCTC 12958								2015-12-02T00:00:00Z		PRJNA304356	SAMN04299559	GCF_001455325.1	SRR2962698	CP013350,CP013351	NZ_CP013350.1,NZ_CP013351.1	Korea Research Institute of Bioscience and Biotechnology		PacBio RS II with P6-C4 chemistry	169x	SMRT Analysis v. 2.3.0	2		2	4131541	40.29	3759	3538		sea water		1999-07		Pacific Ocean					env_biome:plant-associated habitat	Brown algae, Fucus evanescens
1526927.3	Planococcus sp. PAMC 21323		1526927	Complete	PAMC 21323								2014-11-19T00:00:00Z	-	PRJNA256273	SAMN02942809	GCA_000785555.1		CP009129.1,CP009130.1	NZ_CP009129.1,NZ_CP009130.1	Korea Atomic Energy Research Institute		454; Illumina	1873x	gsAssembler v. 2.6	1	1	2	3199864	39.33	3069	3089		King George island	isolated from King George island in the Antarctica	2004-07-30	Antarctica	Antarctica
1528098.3	Rickettsiales bacterium Ac37b		1528098	Complete	Ac37b								2014-08-29T00:00:00Z	-	PRJNA256465	SAMN02943453	GCA_000746585.1		CP009217.1,CP009218.1,CP009219.1	-	University of Minnesota		Illumina; PacBio	145x	SPAdes v. 3.0.0	1	1	3	1917613	307953	1847	1785
1529886.3	Bacillus atrophaeus subsp. globigii strain BSS		1529886	Complete	BSS								2014-08-21T00:00:00Z	25301645	PRJNA243596	SAMN02740987	GCA_000742675.1		CP007640.1	-	Los Alamos National Laboratory		454; Illumina	402.0x	Newbler v. 2.6; Velvet v. 1.2.08; AllPaths	1		1	4175060	43.2	4292	4066
1531429.3	Coriobacteriaceae bacterium 68-1-3		1531429	Complete	68-1-3								2015-01-06T00:00:00Z	-	PRJNA257396	SAMN02951405	GCA_000814825.1		CP009302.1	NZ_CP009302.1	USDA		Roche GS FLX Titanium; Illumina MiSeq	87x	MIRA v. 4.0.2; Roche gsAssembler v. 2.8	1		1	1967093	63.56	1695	1408		the swine intestinal tract (Ileum) on mucus-based media	isolated from the swine intestinal tract (Ileum) on mucus-based media	2010	United States	USA: Ames, Iowa						Pig, Sus scrofa
1532555.3	Brevundimonas sp. DS20		1532555	Complete	DS20								2015-10-13T00:00:00Z		PRJNA257504	SAMN04158389	GCF_001310255.1		CP012897	NZ_CP012897.1	university of south carolina		PacBio	55X	HGAP v. 2.0	1		1	3475610	67.41	3486	3331		Caulobacter FWC20 culture		Mar-2013	Canada	Canada: Brtish Columbia
1536772.3	Paenibacillus sp. FSL R7-0273		1536772	Complete	FSL R7-0273								2014-09-22T00:00:00Z	-	PRJNA258350	SAMN02996605	GCA_000758625.1		CP009283.1	NZ_CP009283.1	Cornell University		PacBio		HGAP and Quiver: SMRT analysis package v.	1		1	7288921	51.9	6349	5617		Pasteurized 2% fat milk		2006	United States	USA: New York
1536773.3	Paenibacillus sp. FSL R7-0331		1536773	Complete	FSL R7-0331								2014-09-22T00:00:00Z	-	PRJNA258352	SAMN02996606	GCA_000758645.1		CP009284.1	NZ_CP009284.1	Cornell University		PacBio		HGAP and Quiver: SMRT analysis package v.	1		1	6931967	51.23	6097	5444		pasteurized 2% fat milk		2006	United States	USA: New York
1536775.3	Paenibacillus sp. FSL H7-0737		1536775	Complete	FSL H7-0737								2014-09-26T00:00:00Z	-	PRJNA258345	SAMN02996505	GCA_000758545.1		CP009279.1	NZ_CP009279.1	Cornell University		PacBio		HGAP, Quiver; SMRT Analysis package v. 2.0	1		1	6765883	43.69	5972	5383		pasteurized 2% milk		2005	United States	USA: New York
1538.8	Clostridium ljungdahlii strain DSM 13528	Clostridium ljungdahlii DSM 13528	1538	Complete	DSM 13528						DSM 13528		2010-07-12T00:00:00Z	20616070	PRJNA13492		GCA_000143685.1		CP001666	NC_014328	Competence Network|Gottingen Genomics Laboratory	complete				1		1	4630065	23	4331	4184		chicken yard waste	isolated from chicken yard waste and is studied for its ability to produce ethanol									Chicken, Gallus gallus
1538644.4	Sphingobacterium sp. ML3W		1538644	Complete	ML3W								2014-09-04T00:00:00Z	-	PRJNA259305	SAMN03003634	GCA_000747525.1		CP009278.1	NZ_CP009278.1	Delaware Technical Community College		PacBio		HGAP v. 3	1		1	5329010	37	4637	4093		study of microbial communities on bat wings	Isolate from study of microbial communities on bat wings	2012	United States	USA: Pennsylvania						Bat, Myotis lucifugus
1539298.3	Treponema sp. OMZ 838		1539298	Complete	OMZ 838						ATCC 700772		2014-11-13T00:00:00Z	25540346	PRJNA257944	SAMN02980916	GCA_000775995.1		CP009227.1	NZ_CP009227.1	The University of Hong Kong		454	56x	454 Newbler v. 2.7	1		1	2708067	44.58	2530	2236				1998
153948.4	Nitrosomonas sp. AL212	Nitrosomonas sp. AL212	153948	Complete	AL212								2009-07-31T00:00:00Z		PRJNA32989	SAMN00002570	GCA_000175095.2	SRR017352,SRR017353,SRR3926441,SRR3926442	CP002552,CP002553,CP002554	NC_015221,NC_015222,NC_015223	US DOE Joint Genome Institute (JGI-PGF)|DOE Joint Genome Institute|JGI-PGF	complete				1	2	3	3337023	44.6	3391	2983
1541959.3	Mollicutes bacterium HR1		1541959	Complete									2014-09-18T00:00:00Z	-	PRJNA259530	SAMN03009086	GCA_000755705.1		CP009415.1	NZ_CP009415.1	California Institute of Technology		Illumina HiSeq2000	90x	CLC genomics workbench v. 6.0	1		1	1878735	2025-03-31	1789	1815
1545702.3	Lactobacillus sp. wkB8		1545702	Complete	wkB8								2014-10-01T00:00:00Z	25395644	PRJNA260941	SAMN03067541	GCA_000761135.1		CP009531.1,CP009532.1	NZ_CP009531.1,NZ_CP009532.1	Yale University		Illumina		Velvet v. 1.2.10	1	1	2	1932531	36.71	1774	1772				25-May-2011	United States	USA: West Haven, CT						Honey bee, Apis mellifera
1545728.4	Mycobacterium sp. EPa45		1545728	Complete	EPa45								2015-06-08T00:00:00Z		PRJNA285733	SAMN03758429	GCF_001021385.1		CP011773	NZ_CP011773.1	Tohoku University		Sanger dideoxy sequencing; 454; Illumina	70x	Newbler v. 3.0	1		1	6177406	66.35	5951	5599		PAH contaminated soil	isolated from the consortium were subjected to genome sequencing to investigate genetic mechanisms of co-operative relationships among the bacteria	2008-04-01	Japan	Japan
1547445.3	Francisella sp. FSC1006		1547445	Complete	FSC1006								2014-10-08T00:00:00Z	25428973	PRJNA261387	SAMN03073252	GCA_000764555.1	SRR1596330,SRR1596331,SRR1596423	CP009574.1	NZ_CP009574.1	Swedish Defence Research Agency		PacBio	218.0x	SMRT Analysis Software v. 2.2	1		1	2015987	32.42	1965	1831		Lab culture Euplotes raikovi		2011	Italy	Italy
1549858.3	Sphingomonas taxi ATCC 55669		1549858	Complete	ATCC 55669						ATCC 55669		2014-10-08T00:00:00Z	-	PRJNA261987	SAMN03078686	GCA_000764535.1	SRR1609767,SRR1609768	CP009571.1,CP009572.1,CP009573.1	NZ_CP009571.1,NZ_CP009572.1,NZ_CP009573.1	Wuhan University		PacBio; Illumina	300x	Celera Assembler v. 7.0	1	2	3	4061902	67.89	3709	3401
1564114.4	Rhodococcus sp. B7740		1564114	Complete	B7740								2015-06-02T00:00:00Z	25931596	PRJNA264767	SAMN03140693	GCF_000954115.1		CP010797	NZ_CP010797.1	Zhejiang Wanli University		PacBio RSII	134.03x	smrtanalysis v. 2.2.0	1		1	5341557	64.93	5187	5213		Arctic Seawater		2008-07		Arctic Ocean
1564681.3	Carnobacterium sp. CP1		1564681	Complete	CP1								2016-01-04T00:00:00Z		PRJNA264769	SAMN03140695	GCF_001483965.1		CP010796,CP010819	NZ_CP010796.1,NZ_CP010819.1	Zhejiang Wanli University		PacBio RSII	190x	SMRTanalysis v. 2.2.0	1	1	2	2614401	38.11	2501	2417		seawater		2011-12	Antarctica	Antarctica
1565991.4	Bacillus sp. X1(2014)		1565991	Complete	X1								2015-04-08T00:00:00Z	25700417	PRJNA253895	SAMN02900498	GCF_000747345.1		CP008855	NZ_CP008855.1	New England Biolabs		PacBio	178.0x	minimus2 v. June-2014	1		1	3422674	38.13	3517	2984				pre-1982
1566358.3	Paenibacillus sp. IHBB 10380		1566358	Complete	10380					genotype:not applicable	MTCC:12201		2015-06-02T00:00:00Z	25908145	PRJNA275272	SAMN03342438	GCF_000949425.1		CP010976,CP010977	NZ_CP010976.1,NZ_CP010977.1	CSIR-Institute of Himalayan Bioresource Technology		PacBio	202.0x	HGAP v. 2.0	1	1	2	5787303	41.33	5654	4606				2012-04-20	India	India: Glacier near Kunzum Pass, Lahaul -Spiti, Himachal Pradesh			4609 msl	20 cm	env_biome:glacier;temperature:10 C
156889.10	Magnetococcus marinus MC-1	Magnetococcus sp. MC-1	156889	Complete	MC-1								2006-11-08T00:00:00Z	19465526	PRJNA262	SAMN02598452	GCA_000014865.1		CP000471	NC_008576	DOE Joint Genome Institute	complete				1		1	4719581	54.2	3843	3716		water from the Pettaquamscutt Estuary,	isolated from water from the Pettaquamscutt Estuary, in Rhode Island, USA		United States	Rhode Island USA
156976.3	Corynebacterium riegelii strain PUDD_83A45		156976	Complete	PUDD_83A45								2015-08-10T00:00:00Z		PRJNA290807	SAMN03897721	GCF_001263755.1		CP012342		UCSF		Nextera paired-end, Illumina; Nextera	225.0x	SPAdes v. 3.5			1	2563723	60.5	2437	2214		urine		2003-08-27	United States	USA: San Francisco						Human, Homo sapiens			recurrent UTI
156978.3	Corynebacterium imitans strain DSM 44264		156978	Complete	DSM 44264						DSM 44264		2014-08-14T00:00:00Z	25414508	PRJNA246650	SAMN02950575	GCA_000739455.1		CP009211.1	NZ_CP009211.1	Bielefeld University		Illumina	205.9	Newbler v. 2.8	1		1	2565321	64.3	2326	2013		patients with suspected diphtheria	isolated from patients with suspected diphtheria	1996	Poland	Poland: regional hospital of Przemysl						Human, Homo sapiens
157782.3	Pseudomonas parafulva strain CRS01-1		157782	Complete	CRS01-1								2014-12-09T00:00:00Z	-	PRJNA263863	SAMN03107785	GCA_000800255.1		CP009747.1	NZ_CP009747.1	China National Rice Research Institute		PacBio	79.5x	HGAP protocol, SMRT Analysis v. 2.2.0	1		1	5087619	63.46	4389	4212		the rhizosphere of rice (Oryza sativa)	isolated from the rhizosphere of rice (Oryza sativa) in Heilongjiang Province in China	2001	China	Heilongjiang Province
157783.3	Pseudomonas cremoricolorata ND07		157783	Complete	ND07								2014-09-29T00:00:00Z	-	PRJNA261093	SAMN03068908	GCA_000759535.1		CP009455.1	NZ_CP009455.1	UNIVERSITY OF MALAYA		PacBio RSII	85.93x	HGAP v. 1	1		1	4780403	63.24	4264	4031		Waterfall		01-Oct-2013	Malaysia	Malaysia
1578971.3	Filomicrobium sp. Y		1608628	Complete	strain Y								2015-05-06T00:00:00Z		PRJEB8348	SAMEA3234137	GCF_000981545.1		LN829119	NZ_LN829119.1	IINFACTS					1		1	3969942	57.29	4069	4053		surface sewater	isolated form North Atlantic surface seawater (off Northern Portugal)	1997	Portugal	Portugal
1581038.3	Bacillus sp. FJAT-22090		1581038	Complete	FJAT-22090								2015-09-04T00:00:00Z		PRJNA293650	SAMN04009131	GCF_001278755.1		CP012601		Fujian Academy of Agricultural Sciences		Illumina HiSeq	100.0x	SOAPdenovo v. 2			1	4215291	35.62	4390	3972		soil		2011-11-06	China	China:Jiangxi
158189.3	Sphaerochaeta globosa str. Buddy	Spirochaeta sp. Buddy	158189	Complete	Buddy								2011-02-24T00:00:00Z		PRJNA47953	SAMN00713587	GCA_000190435.1	SRR3926326	CP002541	NC_015152	US DOE Joint Genome Institute|JGI|JGI-PGF	complete				1		1	3316466	48.87	3126	3017
158190.3	Sphaerochaeta pleomorpha str. Grapes	Sphaerochaeta pleomorpha str. Grapes	158190	Complete	Grapes								2011-12-05T00:00:00Z		PRJNA50049	SAMN02261363	GCA_000236685.1		CP003155	NC_016633	US DOE Joint Genome Institute|JGI|JGI-PGF	unfinished				1		1	3590853	46.2	3441	3159
158822.6	Cedecea neteri SSMD04		158822	Complete	SSMD04								2014-09-25T00:00:00Z	-	PRJNA258438	SAMN03003593	GCA_000757825.1		CP009451.1	NZ_CP009451.1	University of Malaya		PacBio	38.42x	PacBio v. 12-9-2014	1		1	4876443	55.1	4515	4318		pickled mackerel sashimi		2014-04-01	Malaysia	Malaysia
158822.7	Cedecea neteri M006		158822	Complete	M006								2014-09-26T00:00:00Z	-	PRJNA260769	SAMN03031216	GCA_000758305.1		CP009458.1	NZ_CP009458.1	University of Malaya		PacBio RSII	74.34x	HGAP v. 1	1		1	4965436	54.41	4575	4423		waterfall		01-Oct-2013	Malaysia	Malaysia
158879.11	Staphylococcus aureus subsp. aureus N315	Staphylococcus aureus subsp. aureus N315	158879	Complete	N315				MLST.Staphylococcus_aureus.5				2001-06-22T00:00:00Z	11418146	PRJNA264		GCA_000009645.1		BA000018,AP003139	NC_002745,NC_003140	Juntendo Univ.|NITE	complete				1	1	2	2839469	32.8	2734	2619		pharyngeal smear of a Japanese patient	isolated in 1982 from a pharyngeal smear of a Japanese patient	1982								Human, Homo sapiens
159087.6	Dechloromonas aromatica RCB	Dechloromonas aromatica RCB	159087	Complete	RCB								2005-08-05T00:00:00Z		PRJNA9635	SAMN02598546	GCA_000012425.1		CP000089	NC_007298	DOE Joint Genome Institute	complete				1		1	4501104	59.2	4192	4171
1600.4	Lactobacillus acetotolerans strain NBRC 13120		1600	Complete	NBRC 13120						NBRC:13120		2015-03-07T00:00:00Z		PRJDB3543	SAMD00026530	GCA_001042405.1		AP014808	NZ_AP014808.1	National Institute of Technology and Evaluation		3730xl	9.1x	phrap v. 1.080730	1		1	1704859	36.72	1695	1655		putrefied (Hiochi) Japanese sake	isolated from putrefied (Hiochi) Japanese sake		Japan	Japan
1603606.3	Desulfuromonas sp. WTL		1603606	Complete	WTL								2015-09-09T00:00:00Z		PRJNA272946	SAMN03287929	GCF_001278055.1		CP010802	NZ_CP010802.1	University of Minnesota		PacBio RS II	250x	HGAP v. 3	1		1	3958620	61.19	3869	3504		deep subsurface anoxic brine		2014-02-01	United States	USA: Soudan, MN				713 m	env_biome:deep subsurface
160488.4	Pseudomonas putida KT2440	Pseudomonas putida KT2440	160488	Complete	KT2440								2003-01-22T00:00:00Z	12534463	PRJNA267	SAMN02603999	GCA_000007565.1		AE015451	NC_002947	TIGR	complete				1		1	6181863	61.5	5777	5350		toluene-degrading isolate, Pseudomonas arvilla strain mt-2 (renamed Pseudomonas putida mt-2),	derived from a toluene-degrading isolate, Pseudomonas arvilla strain mt-2 (renamed Pseudomonas putida mt-2), by loss of its plasmid
160490.10	Streptococcus pyogenes M1 GAS	Streptococcus pyogenes M1 GAS	160490	Complete	M1 GAS				MLST.Streptococcus_pyogenes.28				2001-04-11T00:00:00Z	11296296	PRJNA269	SAMN02604089	GCA_000006785.2		AE004092	NC_002737	University of Oklahoma	complete				1		1	1852441	38.5	1919	1697		patient with a wound infection	isolated from a patient with a wound infection									Human, Homo sapiens			wound infection
160492.11	Xylella fastidiosa 9a5c	Xylella fastidiosa 9a5c	160492	Complete	9a5c				MLST.Xylella_fastidiosa.13				2000-07-26T00:00:00Z	10910347	PRJNA271	SAMN02603773	GCA_000006725.1		AE003849,AE003850,AE003851	NC_002488,NC_002489,NC_002490	Sao Paulo state (Brazil) Consortium	complete				1	2	3	2731750	52.6	3018	2832		pathogenic strain (8.1b)	derived from a pathogenic strain (8.1b) isolated in 1992 in France that had come from infected twigs derived from the sweet orange strain Valencia in Brazil in the same year	1992	France	France
160799.4	Paenibacillus borealis DSM 13188		160799	Complete	DSM 13188							Yes	2014-09-22T00:00:00Z	-	PRJNA258353	SAMN02996607	GCA_000758665.1		CP009285.1	NZ_CP009285.1	Cornell University		PacBio		HGAP and Quiver, SMRT Analysis Package v.	1		1	8156808	51.39	7043	6213		Norway spruce forest humus		2000	Finland	Finland
1609977.7	Sphingomonas sp. WHSC-8		1609977	Complete	WHSC-8								2015-02-26T00:00:00Z		PRJNA274606	SAMN03329624	GCF_000935025.1		CP010836,CP010837	NZ_CP010836.1,NZ_CP010837.1	Hengshui University		PacBio	45x	Pacific Biosciences SMRT Analysis Software	1	1	2	5228389	66.67	4940	4247		soil of Hengshui Lake		2010-07-01	China	China: Hebei
1612.27	Lactobacillus farciminis strain CNCM-I-3699-S		1612	Complete	CNCM-I-3699-S								2015-09-23T00:00:00Z	26383668	PRJNA284512	SAMN03703113	GCA_001046795.1		CP011952,CP011953,CP011954		university of caen lower normandy		454; Illumina GAIIx	100.0x	Newbler v. 2.6; CLC Genomics Workbench v.		2	3	2465324	35.32	2405	2217		goat rumen		1997-01-01	France	France						Goat, Capra hircus
161398.10	Pseudoalteromonas phenolica strain KCTC 12086		161398	Complete	KCTC 12086						KCTC:12086		2015-11-17T00:00:00Z		PRJNA301786	SAMN04259808	GCF_001444405.1	SRR2912727	CP013187,CP013188	NZ_CP013187.1,NZ_CP013188.1	Korea Research Institute of Bioscience and Biotechnology		PacBio RS II with P6-C4 chemistry	97x	SMRT Analysis v. 2.3.0	2		2	4868993	40.58	4340	4168		sea water		1999-07-30	Japan	Japan					env_biome:marginal sea
1616788.3	Paenibacillus sp. BD3526		1616788	Complete	BD3526						DSM:28815		2015-10-30T00:00:00Z		PRJNA299093	SAMN04193493	GCA_001421015.1		CP013023		State Key Laboratory of Dairy Biotechnology		PacBio; Illumina	136.0x	HGAP3 v. Sep-2015	1		1	5354277	47.29	4827			yak milk		2011-06	China	China: Damxung
1618207.4	Arthrobacter sp. IHBB 11108		1618207	Complete	IHBB 11108						MCC:2780		2015-06-02T00:00:00Z	25908143	PRJNA276066	SAMN03366954	GCF_000950575.1		CP011005,CP011006	NZ_CP011005.1,NZ_CP011006.1	CSIR-Institute of Himalayan Bioresource Technology		PacBio	282.0x	HGAP v. 2.0	1	1	2	3599434	58.98	3443	2893				2011-09-23	India	India:Chandra Tal lake at Lahual and Spiti			4281.83 msl		env_biome:water;temperature:15 C
161896.4	Corynebacterium camporealensis strain DSM 44610		161896	Complete	DSM 44610						DSM 44610		2015-06-10T00:00:00Z	26021938	PRJNA276036	SAMN03365263	GCF_000980815.1		CP011311	NZ_CP011311.1	Bielefeld University		Illumina	114.8x	Newbler v. v.2.8	1		1	2451810	59.41	2262	2249		mammary gland	isolated from milk of a Manchega sheep with subclinical mastitis		Spain	Spain: Cooperativa Castellana de Ganaderos					env_biome:milk;temperature:37	Sheep, Ovis aries
161899.3	Corynebacterium singulare IBS B52218		161899	Complete	IBS B52218						DSM 44357		2015-02-06T00:00:00Z	-	PRJNA246651	SAMN03177398	GCA_000833575.1		CP010827.1	NZ_CP010827.1	Bielefeld University		Illumina	206.9	Newbler v. v. 2.8	1		1	2830519	60.12	2571	2561		semen			France	France: Institute of Bacteriology of Strasbourg						Human, Homo sapiens
1620421.3	Hoeflea sp. IMCC20628		1620421	Complete	IMCC20628						IMCC:20628		2015-05-21T00:00:00Z		PRJNA276494	SAMN03375744	GCF_001011155.1	SRR1948172,SRR1948173	CP011479,CP011480,CP011481	NZ_CP011479.1,NZ_CP011481.1,NZ_CP011480.1	Inha University		Illumina Miseq; PacBio	329.9x; 82.2x	CLC Genomics Workbench v. 7.0.3; PacBio	1	2	3	5119813	58.84	5073	4811		Coastal seawater		2014-12-30	Antarctica	Antarctica: King George Island				1 m	env_biome:Aquatic
162209.4	Paenibacillus naphthalenovorans strain 32O-Y		162209	Complete	32O-Y								2015-12-11T00:00:00Z		PRJNA255122	SAMN02910228	GCA_001465255.1		CP013652	NZ_CP013652.1	Illinois Institute of Technology		PacBio; Illumina MiSeq	108.92x	SMRTportal v. 2.2.0; Geneious v. 7.1.9	1		1	5200139	49.69	5494	5054		soil		2010-07-20	United States	USA: Chicago, IL: Near Lake Michigan on the Museum Campus			579 ft		env_biome:urban park land
1624.19	Lactobacillus salivarius JCM1046		1624	Complete	JCM1046				MLST.Lactobacillus_salivarius.19				2014-09-26T00:00:00Z	17586640,18390685,18263567,19592587,4982872,25201645	PRJNA242957	SAMN02711722	GCA_000758365.1		CP007646.1,CP007647.1,CP007649.1,CP007648.1,CP007650.1	NZ_CP007646.1,NZ_CP007650.1,NZ_CP007649.1,NZ_CP007647.1,NZ_CP007648.1	University College Cork		Sanger dideoxy sequencing; 454;	234x	Newbler v. 2.3	1	4	5	2320461	32.99	2278	2152		Swine intestine		1969	Japan	Japan						Pig, Sus scrofa
1638.4	Listeria ivanovii subsp. ivanovii PAM 55	Listeria ivanovii	881621	Complete	PAM55							Yes	2011-09-15T00:00:00Z	22072644	PRJNA13441		GCA_000252975.1		FR687253	NC_016011	Institut Pasteur|University of Wuerzburg	unfinished				1		1	2928879	38	2865	2650		infected ewe	isolated from an infected ewe and has a lower virulence than the type strain									Sheep, Ovis aries
1641402.3	Pseudonocardia sp. HH130629-09		1641402	Complete									2015-09-18T00:00:00Z		PRJNA280814	SAMN03470467	GCA_001294645.1	SRR2011356	CP011868,CP011869	NZ_CP011868.1,NZ_CP011869.1	Harvard Medical School		PacBio	>290x	RS_HGAP_Assembly_3.3 v. 2.2.0	1	1	2	6300975	73.49	6300	5010		Exoskeleton of ant		2013-06-29	Costa Rica	Costa Rica: La Selva Biological Station					env_biome:rainforest	Apterostigma
1643450.3	Devosia sp. H5989		1643450	Complete	H5989								2015-07-22T00:00:00Z		PRJNA281416	SAMN03487588	GCF_001185205.1		CP011300	NZ_CP011300.1	CDC		Illumina MiSeq	65.0x	CLC workbench de Novo assembly v. January	1		1	4594249	64.79	4559	4296		CSF		2011-12-23	United States	United States						Human, Homo sapiens
164546.7	Cupriavidus taiwanensis strain LMG 19424	Cupriavidus taiwanensis	164546	Complete	LMG 19424						LMG 19424		2008-03-27T00:00:00Z	18490699	PRJNA15733		GCA_000069785.1		CU633749,CU633750,CU633751	NC_010528,NC_010530,NC_010529	Genoscope	complete				2	1	3	6476522	67	5752	5897		the root nodule of the legume Mimosa pudica	isolated from the root nodule of the legume Mimosa pudica in Taiwan and will be used for comparative genomics		Taiwan	Taiwan						Sensitive-plant, Mimosa pudica
1646498.3	Acinetobacter sp. TTH0-4		1646498	Complete	TTH0-4						CGMCC:1.12996	Yes	2015-09-04T00:00:00Z		PRJNA293585	SAMN04008121	GCF_001278715.1		CP012608	NZ_CP012608.1	Cold and Arid Regions Environmental and Engineering Research Institute		PacBio; Illumina	343.0x	SOAPdenovo v. v2.04	1		1	2962453	38.74	2868	2680		soil		2011	China	China: Qinghai-Tibet Plateau
164756.15	Mycobacterium sp. MCS	Mycobacterium sp. MCS	164756	Complete	MCS								2006-06-09T00:00:00Z		PRJNA15762	SAMN02598348	GCA_000014165.1		CP000384,CP000385	NC_008146,NC_008147	DOE Joint Genome Institute	complete				1	1	2	5920523	68.4	5771	5615
164757.10	Mycobacterium sp. JLS	Mycobacterium sp. JLS	164757	Complete	JLS								2007-02-27T00:00:00Z		PRJNA16079	SAMN02598355	GCA_000016005.1		CP000580	NC_009077	DOE Joint Genome Institute	complete				1		1	6048425	68.4	5842	5739		creosote-contaminated soil from the Champion International Superfund site	isolated from creosote-contaminated soil from the Champion International Superfund site in Libby, Montana		United States	Libby Montana
1648404.4	Erythrobacter sp. s21-N3		1648404	Complete	s21-N3						MCCC:1A00519		2015-07-14T00:00:00Z		PRJNA241282	SAMN03565637	GCF_001077815.1		CP011310		The Third Institute of State Oceanic Administration		Illumina		SOAPdenovo v. 1.05	1		1	3012400	58.18	3049	2734		deep sea sediment of the Atlantic Ocean		2013-02-25		Atlantic Ocean			-2076m
1661.13	Trueperella pyogenes strain TP6375		1661	Complete	TP6375								2014-05-21T00:00:00Z	24786956	PRJNA241373	SAMN02689492	GCF_000612055.1		CP007519	NZ_CP007519.1	Cornell University		Illumina MiSeq	50.0x	DNASTAR SegMan NGen v. 11.2.1	1		1	2338390	59.5	2171	1984		uterus		2013-07-15	United States	USA: New York						Cow, Bos taurus
167539.5	Prochlorococcus marinus subsp. marinus str. CCMP1375	Prochlorococcus marinus subsp. marinus str. CCMP1375	167539	Complete	CCMP1375								2003-08-15T00:00:00Z	12917486	PRJNA419	SAMN02603142	GCA_000007925.1		AE017126	NC_005042	CNRS	complete				1		1	1751080	36.4	1986	1883
167542.7	Prochlorococcus marinus str. MIT 9515	Prochlorococcus marinus str. MIT 9515	167542	Complete	MIT9515								2007-01-19T00:00:00Z	18159947	PRJNA13617	SAMN02603924	GCA_000015665.1		CP000552	NC_008817	The Gordon and Betty Moore Foundation Marine Microbiology Initiative|J. Craig Venter Institute|National Center for Biotechnology Information, NIH, USA, Bethesda	complete				1		1	1704176	2025-08-30	1957	1906		surface waters of the Equatorial Pacific	collected from the surface waters of the Equatorial Pacific, and isolated by filter fractionation		Pacific Ocean	Equatorial Pacific
167546.4	Prochlorococcus marinus str. MIT 9301	Prochlorococcus marinus str. MIT 9301	167546	Complete	MIT 9301								2007-03-05T00:00:00Z	18159947	PRJNA15746	SAMN02603288	GCA_000015965.1		CP000576	NC_009091	Gordon and Betty Moore Foundation Marine Microbiology Initiative|J. Craig Venter Institute	complete				1		1	1641879	2025-03-31	1831	1907		the Sargasso Sea at a depth of 90 m (34o 45	isolated from the Sargasso Sea at a depth of 90 m (34o 45		Sargasso Sea	Sargasso Sea				90 m
1678028.3	Massilia sp. NR 4-1		1678028	Complete	NR 4-1						KCTC:42724		2015-08-03T00:00:00Z		PRJNA288534	SAMN03801557	GCF_001191005.1		CP012201	NZ_CP012201.1	Chung-Ang University		Pacific Biosciences	101	HGAP v. RS_HGAP_Assembly.3	1		1	6361416	63.83	5457	5022		rhizosphere of Torreya nucifera	isolated from rhizosphere of Torreya nucifera in national heritage Bijarim forest, volcanic Jeju island Korea, which is at least 500 years old largest nutmeg tree forest in the world	2014-11-11	South Korea	South Korea: Jeju Island			200 m.	5~10cm	env_biome:forest			500 years
1678129.3	Limnohabitans sp. 103DPR2		1678129	Complete	103DPR2								2015-10-26T00:00:00Z		PRJNA282432	SAMN03569612	GCF_001412575.1	SRR2017784	CP011834	NZ_CP011834.1	Chungnam National University		PacBio RS II	278x	Falcon v. 2011	1		1	2948795	53.32	2836	2805		freshwater		2014-10-26	South Korea	South Korea: Daejeon				0-30cm	temperature:20
167879.5	Colwellia psychrerythraea 34H	Colwellia psychrerythraea 34H	167879	Complete	34H								2005-07-26T00:00:00Z	16043709	PRJNA275	SAMN02604001	GCA_000012325.1		CP000083	NC_003910	TIGR	complete				1		1	5373180	38	4610	4910		Arctic marine sediments	isolated from Arctic marine sediments
1687.3	Bifidobacterium coryneforme strain LMG 18911		1687	Complete	LMG 18911						LMG 18911		2014-08-05T00:00:00Z	25085493	PRJNA239194	SAMN02666223	GCA_000737865.1		CP007287.1	NZ_CP007287.1	University of Parma		Ion Torrent	182x	Mira v. 3	1		1	1755151	60.5	1412	1364		hindgut										Honey bee, Apis mellifera
1690248.3	Arthrobacter sp. LS16		1690248	Complete	LS16								2015-09-11T00:00:00Z		PRJNA290716	SAMN03897213	GCF_001281115.1		CP012171	NZ_CP012171.1	Agriculture and Agri-Food Canada		Sanger dideoxy sequencing; Illumina	100X	SPAdes v. 3.5	1		1	3851242	64.32	3624	3255		agricultural fields		2013-07-03	Canada	Canada: London
1695218.3	Paenibacillus sp. 32O-W		1695218	Complete	32O-W								2015-12-11T00:00:00Z		PRJNA255120	SAMN02910217	GCA_001465275.1		CP013653	NZ_CP013653.1	Illinois Institute of Technology		PacBio	93.46x	SMRTportal v. 2.2.0	1		1	5375858	56.34	5227	4752		soil		2010-07-20	United States	USA: Chicago, IL: Near Lake Michigan on the Museum Campus			572 ft		env_biome:urban park land
169760.4	Paenibacillus stellifer DSM 14472		169760	Complete	DSM 14472							Yes	2014-09-22T00:00:00Z	-	PRJNA258354	SAMN02996608	GCA_000758685.1		CP009286.1	NZ_CP009286.1	Cornell University		PacBio		HGAP and Quiver: SMRT analysis package v.	1		1	5658798	53.54	5272	4464		food-packaging paperboard		2003	Finland	Finland
1698.4	Brevibacterium epidermidis strain BS258		1698	Complete	BS258								2016-04-04T00:00:00Z		PRJNA314739	SAMN04569174	GCF_001606005.1		CP014869	NZ_CP014869.1	Institute of Oceanology, Chinese Academy of Sciences		PacBio	345x	SMRT portal v. v2.2.0			1	3862244	64.16	3483	3358				2015-02-21	China	China: Yellow Sea				subsurface	env_biome:Shandong
169963.11	Listeria monocytogenes EGD-e	Listeria monocytogenes EGD-e	169963	Complete	EGD-e	serovar 1			MLST.Listeria_monocytogenes.35				2001-10-27T00:00:00Z	11679669	PRJNA276	SAMEA3138329	GCA_000196035.1		AL591824	NC_003210	European Consortium	complete				1		1	2944528	38	2927	2846		the strain EGD	derived from the strain EGD that was used in studies of cell-mediated immunity
170187.11	Streptococcus pneumoniae TIGR4	Streptococcus pneumoniae TIGR4	170187	Complete	TIGR4	serovar 4							2001-07-21T00:00:00Z	11463916	PRJNA277		GCA_000006885.1		AE005672	NC_003028	TIGR	complete				1		1	2160842	39.7	2328	2105		the blood of a 30 year old male patient	isolate from the blood of a 30 year old male patient in Kongsvinger, Norway		Norway	Kongsvinger, Norway						Human, Homo sapiens	male	30
1704044.3	Arthrobacter sp. ERGS1:01		1704044	Complete	ERGS1:01					genotype:not applicable			2015-09-14T00:00:00Z		PRJNA293260	SAMN04000040	GCF_001281315.1		CP012479,CP012478,CP012477	NZ_CP012479.1,NZ_CP012478.1,NZ_CP012477.1	CSIR-Institute of Himalayan Bioresource Technology		PacBio	59X	HGAP v. 3	1	2	3	4936686	65.37	4636	3920			isolated this psychrotolerant bacteria with optimum growth at 15 degree C. This bacterium posses multiple biotechnological properties and adaptive features for high altitude environment	15-May-2014	India	India:East Rathong Glacier, Sikkim			4700M	water surface	env_biome:water;temperature:15 C
1705566.3	Bacillus sp. FJAT-18017		1705566	Complete	FJAT-18017								2015-09-04T00:00:00Z		PRJNA293651	SAMN04009150	GCF_001278805.1		CP012602		Fujian Academy of Agricultural Sciences		Illumina HiSeq	150.0x	SOAPdenovo v. 2			1	5265521	42.42	5446	4637		soil		2011-11-06	China	China:Jiangxi
1707785.3	Massilia sp. WG5		1707785	Complete	WG5								2015-10-26T00:00:00Z		PRJNA294208	SAMN04017855	GCA_001412595.1		CP012640,CP012641,CP012642	NZ_CP012640.1,NZ_CP012641.1,NZ_CP012642.1	Zhejiang University		PacBio	188.77x	RS_AHA_Scaffolding protocol SMRT Analysis	1	2	3	6267305	65.51	5799	5140		Soil		2014-12-02	China	China
171101.6	Streptococcus pneumoniae R6	Streptococcus pneumoniae R6	171101	Complete	R6				MLST.Streptococcus_pneumoniae.595				2001-09-07T00:00:00Z	11544234	PRJNA278	SAMN02603218	GCA_000007045.1		AE007317	NC_003098	Eli Lilly and Company	complete				1		1	2038615	39.7	2199	2043
1714373.3	Microbacterium sp. No. 7		1714373	Complete	No. 7								2015-10-14T00:00:00Z		PRJNA295341	SAMN04046238	GCF_001314225.1		CP012697,CP012698,CP012699	NZ_CP012697.1,NZ_CP012698.1,NZ_CP012699.1	Kyoto Institute of Technology		454; Illumina	170x	newbler v. 2.8; GenoFinisher v. 1.28;	1	2	3	4827965	71.01	4707	4164		activated sludge		1976	Japan	Japan: Kyoto
1715989.4	Nitrospira sp. ENR4		1715989	Complete									2015-11-16T00:00:00Z		PRJEB10818	SAMEA3560316	GCA_001458695.1		LN885086	NZ_LN885086.1	Department of Microbiology and Ecosystem Science, University of Vienna					1		1	3295117	59.23	3453	3381
1717.62	Corynebacterium diphtheriae strain NCTC11397		1717	Complete	NCTC11397	gravis			MLST.Corynebacterium_diphtheriae.26				2015-05-09T00:00:00Z		PRJEB6403	SAMEA2517360	GCF_001457455.1	ERR550510	LN831026	NZ_LN831026.1	SC					1		1	2463666	53.52	2439	2337				1969	United States	United States
1725411.3	Streptomyces sp. CdTB01		1725411	Complete	CdTB01								2016-01-04T00:00:00Z		PRJNA302338	SAMN04235813	GCF_001484565.1		CP013743,CP013744	NZ_CP013743.1,NZ_CP013744.1	Hunan Agricultural University		PacBio	52.04x	Celera Assembler v. 8.2	1	1	2	10191567	71.53	9718	8885		soil		2013-10-12	China	China: Changsha
1736498.3	Aeromicrobium sp. Root236		1736498	Complete	Root236								2015-11-02T00:00:00Z		PRJNA297942	SAMN04155767	GCF_001428805.1		LMIS01000000		Max Planck Institute for Plant Breeding Research		Illumina HiSeq	300.0x	A5 v. 20140604			1	3919167	69.01	3968	3865		root	derived microbiota culture collections representing the majority of bacterial species that are reproducibly detectable by culture-independent community sequencing	2013	Germany	Germany:Cologne					env_biome:A. thaliana root	Thale cress, Arabidopsis thaliana		6 weeks
1736675.3	Devosia sp. DDS-1 strain A16		1736675	Complete	A16								2015-10-22T00:00:00Z		PRJNA298125	SAMN04156589	GCF_001402915.1		CP012945	NZ_CP012945.1	Jiangsu Academy of Agricultural Sciences		PacBio RS II	164.0x	HGAP protocol, SMRT Analysis v. 2.3.0	1		1	5032994	65.78	4988			Wheat field		2010-10	China	China: Nanjing
1746199.3	Bordetella sp. N		1746199	Complete	N								2015-11-05T00:00:00Z		PRJNA300328	SAMN04219331	GCF_001433395.1		CP013111		BioInformatics Center		Sanger dideoxy sequencing; Illumina	67.0	Newbler v. 2.7			1	6989698	64.78	6135	5957		soil		2014-03-31	China	China:Nanjing				15cm	env_biome:leafy soil
1748.12	Propionibacterium acidipropionici strain CGMCC 1.2230		1748	Complete	CGMCC 1.2230						CGMCC:1.2230		2015-11-09T00:00:00Z		PRJNA300904	SAMN04230714	GCA_001441165.1		CP013126	NZ_CP013126.1	Propionibacterium acidipropionici		PacBio RS II	75.78 X	Celera assembler v. 2014/10/01	1		1	3651382	68.77	3430	3203				20-Oct-2010	China	China: Beijing
1749074.3	Mycoplasma sp. (ex Biomphalaria glabrata)		1749074	Complete									2016-01-04T00:00:00Z		PRJNA12879	SAMN04147048	GCA_001484045.1		CP013128	NZ_CP013128.1	National Center for Biotechnology Information		454	27.5x	Newbler v. JULY-2011	1		1	647830	28.49	579	562		the submitted GenBank assembly (see linked project PRJNA12879)	derived from the submitted GenBank assembly (see linked project PRJNA12879)	2006	Brazil	Brazil: Barreiro						Biomphalaria glabrata
176279.9	Staphylococcus epidermidis RP62A	Staphylococcus epidermidis RP62A	176279	Complete	RP62A				MLST.Staphylococcus_epidermidis.10				2005-01-18T00:00:00Z	15774886	PRJNA64	SAMN02603975	GCA_000011925.1		CP000029,CP000028	NC_002976,NC_006663	TIGR	complete				1	1	2	2643840	32.1	2503	2526		patient with intravascular catheter-associated sepsis	isolated from a patient with intravascular catheter-associated sepsis									Human, Homo sapiens			intravascular catheter-associated sepsis
176280.10	Staphylococcus epidermidis ATCC 12228	Staphylococcus epidermidis ATCC 12228	176280	Complete	ATCC 12228				MLST.Staphylococcus_epidermidis.8		ATCC 12228		2003-09-03T00:00:00Z	12950922	PRJNA279	SAMN02603126	GCA_000007645.1		AE015929,AE015930,AE015931,AE015932,AE015933,AE015934,AE015935	NC_004461,NC_005008,NC_005007,NC_005006,NC_005005,NC_005004,NC_005003	Chinese National HGC, Shanghai	complete				1	6	7	2564615	32	2433	2485
176299.10	Agrobacterium fabrum str. C58	Agrobacterium tumefaciens str. C58	176299	Complete	C58		biovar 1						2001-12-18T00:00:00Z	1.17432e+07	PRJNA283	SAMN02603108	GCA_000092025.1		AE007869,AE007870,AE007872,AE007871	NC_003062,NC_003063,NC_003064,NC_003065	Cereon|U. Washington	complete				2	2	4	5674258	59	5382	5355		cherry tree tumor	isolated from a cherry tree tumor									Cherry tree
1766.6	Mycobacterium fortuitum strain CT6		1766	Complete	CT6								2015-10-07T00:00:00Z		PRJNA280545	SAMN03464915	GCF_001307545.1		CP011269	NZ_CP011269.1	California Institute of Technology		PacBio	150x	HGAP v. 2	1		1	6254616	66.22	6073	6020		rhizosphere soil from the California Institute of Technology Campus		2014-01-25	United States	USA: California, Pasadena
1768108.4	Deinococcus actinosclerus strain BM2		1768108	Complete	BM2						KEMC:5401-184		2016-01-08T00:00:00Z		PRJNA305458	SAMN04325383	GCA_001507665.1		CP013910	NZ_CP013910.1	Seoul Women's University		PacBio	227	PacBio SMRT Analysis v. 2.3.0	1		1	3264334	70.6	3316	3077		soil		2014-09-01	South Korea	South Korea: Seoul
1771.11	Mycobacterium phlei strain CCUG 21000		1771	Complete	CCUG21000						CCUG 21000		2016-03-08T00:00:00Z	26941228	PRJNA311273	SAMN04481318	GCF_001583415.1		CP014475	NZ_CP014475.1	Uppsala University		PacBio	99	HGAP v. 3	1		1	5349645	69.44	5176	5149		environment	isolated as early as 1898 from timothy grass
1771959.3	Arthrobacter sp. ATCC 21022		1771959	Complete	ATCC 21022						ATCC:21022		2016-01-28T00:00:00Z		PRJNA306041	SAMN04338418	GCA_001542565.1	SRR3125080,SRR3125082,SRR3142002	CP014196	NZ_CP014196.1	University of Pittsburgh		Sanger dideoxy sequencing; Illumina;	350	Newbler v. 2.9; consed v. 22	1		1	4434904	63.41	4163	3995		soil		1972-08-08
1774.35	Mycobacterium chelonae strain ATCC 35752		1774	Complete	ATCC 35752						ATCC:35752	Yes	2015-06-10T00:00:00Z	26021923	PRJNA251569	SAMN02837161	GCF_000971805.1		CP010946		National Jewish Health		Ion Torrent HiQ, Illumina MiSeq	220.0x	Newbler v. 2.9			1	4898027	63.92	4840	4489		tubercle		1921	France	France						Sea turtle, Chelona corticata			cutaneous infection, pulmonary disease, Diabetes mellitus, dacryocystitis, canaliculitis, conjunctivitis, scleritis, endophthalmitis, keratitis
177416.18	Francisella tularensis subsp. tularensis SCHU S4	Francisella tularensis subsp. tularensis SCHU S4	177416	Complete	Schu S4								2004-12-17T00:00:00Z	15640799	PRJNA9		GCA_000008985.1		AJ749949	NC_006570	Swedish Defence Research Agency|Defence Science and Technology Laboratory, UK|Uppsala Univ.	complete				1		1	1892819	32.3	2097	1603		human case of tularemia	isolated from a human case of tularemia in 1951	1951								Human, Homo sapiens
177437.4	Desulfobacterium autotrophicum HRM2	Desulfobacterium autotrophicum HRM2	177437	Complete	HRM2						ATCC 43914	Yes	2009-02-18T00:00:00Z	19187283	PRJNA20931	SAMN02603282	GCA_000020365.1		CP001087,CP001088	NC_012108,NC_012109	Goettingen Genomics Laboratory|Real Environmental genomics -REGX	complete				1	1	2	5657782	48.8	5185	4943		marine sediment	isolated from a marine sediment in the Mediterranean sea near Venice, Italy		Italy	Mediterranean sea near Venice, Italy
177439.6	Desulfotalea psychrophila LSv54	Desulfotalea psychrophila LSv54	177439	Complete		serovar 54							2004-08-13T00:00:00Z	15305914	PRJNA12751	SAMEA3138217	GCA_000025945.1		CR522870,CR522871,CR522872	NC_006138,NC_006139,NC_006140	e.gene Biotechnologie GmbH	complete				1	2	3	3659634	46.6	3497	3234		marine sediments off of the coast of Svalbard, and can grow at temperatures as low as -1	isolated from marine sediments off of the coast of Svalbard, and can grow at temperatures as low as -1
1784.14	Mycobacterium simiae strain MO323		1784	Complete	MO323						BEI<USA>:NR-4434		2016-03-10T00:00:00Z		PRJNA276839	SAMN03381263	GCF_001584765.1		CP010996		BEI Resources/American Type		Illumina	98.87	CLC Genomics Workbench v. 7.0.2			1	5938797	66.28	5793	5056		Bronchiae		1989-06-14	United States	USA: Texas: San Antonio						Human, Homo sapiens
179408.3	Oscillatoria nigro-viridis PCC 7112	Oscillatoria nigro-viridis PCC 7112	179408	Complete	PCC 7112								2012-12-06T00:00:00Z		PRJNA158711	SAMN02261335	GCA_000317475.1	SRR3926801,SRR3926802	CP003614.1,CP003617.1,CP003618.1,CP003615.1,CP003619.1,CP003616.1	NC_019729.1,NC_019731.1,NC_019764.1,NC_019763.1,NC_019732.1,NC_019730.1	JGI	complete			1	1	3	4	7964445	45.81	8289	6133
182217.3	Helicobacter cetorum MIT 00-7128	Helicobacter cetorum MIT 00-7128	182217	Complete	MIT 00-7128								2012-04-19T00:00:00Z		PRJNA97501	SAMN02603199	GCA_000259255.1		CP003479.1,CP003480.1	NC_017737.1,NC_017738.1	Dept. Molec. Microbiology, Washington University Medical School in Saint Louis	complete				1	1	2	1960111	34.5	1889	1731		beluga whale from Mystic Aquarium	isolate from beluga whale from Mystic Aquarium in Connecticut		United States	USA: Connecticut						Beluga whale, Delphinapterus leucas
186490.3	Candidatus Baumannia cicadellinicola strain BGSS		186490	Complete	BGSS								2014-09-12T00:00:00Z	25271287	PRJNA255334	SAMN03290991	GCA_000754265.1		CP008985.1	NZ_CP008985.1	University of Texas at Austin		454 GS FLX Titanium; Sanger	17.5x	Newbler v. 2.3	1		1	759425	39	712	689												Graphocephala atropunctata
187272.10	Alkalilimnicola ehrlichii MLHE-1	Alkalilimnicola ehrlichii MLHE-1	187272	Complete	MLHE								2006-09-12T00:00:00Z		PRJNA15763	SAMN02598349	GCA_000014785.1		CP000453	NC_008340	DOE Joint Genome Institute	complete				1		1	3275944	67.5	2879	2865		Mono Lake	isolated from Mono Lake in California, which contains arsenic and has high pH and salt concentrations		United States	Mono Lake, California
187303.17	Methylocystis sp. SC2	Methylocystis sp. SC2	187303	Complete	SC2								2012-08-20T00:00:00Z		PRJNA120	SAMEA2272070	GCA_000304315.1		HE956757.1	NC_018485.1	Max Planck Institute for Terrestrial Microbiology	complete				1		1	3773444	63.4	3948	3666		highly polluted aquifer	isolated from a highly polluted aquifer in Germany		Germany	Germany
187410.11	Yersinia pestis KIM10+	Yersinia pestis KIM 10	187410	Complete	KIM 10				MLST.Yersinia_spp.79				2002-07-27T00:00:00Z	9.82635e+06	PRJNA288	SAMN02604093	GCA_000006645.1		AE009952,AF074611	NC_004088,NC_004838	Univ. Wisconsin|University of Wisconsin, Genetics, USA, Madison	complete				1	1	2	4701745	47.7	4567	4202
1888.4	Streptomyces albus DSM 41398		1888	Complete	DSM 41398								2015-01-21T00:00:00Z	-	PRJNA271625	SAMN03283748	GCA_000827005.1		CP010519.1	NZ_CP010519.1	Shanghai Jiao Tong University		Sanger; 454 GS FLX	26x	Newbler v. unknown	1		1	8384669	72.64	6923	7330		soil		2012	Japan	Japan
1889.10	Streptomyces ambofaciens strain DSM 40697		1889	Complete	DSM 40697					genotype:wild-type	DSM:40697		2016-04-27T00:00:00Z		PRJNA298666	SAMN04160834	GCF_001632865.1		CP012949	NZ_CP012949.1	Universite de Lorraine		Illumina		CLC WorkBench v. 7	1		1	8137876	72.33	7413	6911		soil		1954	Italy	Italy: Rome
189425.5	Paenibacillus graminis DSM 15220		189425	Complete	DSM 15220							Yes	2014-09-22T00:00:00Z	-	PRJNA258365	SAMN02996720	GCA_000758705.1		CP009287.1	NZ_CP009287.1	Cornell University		PacBio		HGAP and Quiver: SMRT analysis package v.	1		1	7166464	50.57	6459	5584		Maize rhizosphere soil		1985	France	France: Ramonville
189426.6	Paenibacillus odorifer DSM 15391		189426	Complete	DSM 15391							Yes	2014-09-22T00:00:00Z	-	PRJNA260728	SAMN03025771	GCA_000758725.1		CP009428.1	NZ_CP009428.1	Cornell University		PacBio		HGAP and Quiver (SMRT analysis package) v.	1		1	6812473	44.21	6051	5431		wheat roots	isolated from wheat roots	1990	France	France: Dieulouard
189518.3	Leptospira interrogans serovar Lai str. 56601	Leptospira interrogans serovar Lai str. 56601	189518	Complete	56601	serovar Lai			MLST.Leptospira_spp.1,MLST.Leptospira_spp_2.7,MLST.Leptospira_spp_3.47				2003-04-25T00:00:00Z	12712204	PRJNA293	SAMN02603127	GCA_000092565.1		AE010300,AE010301	NC_004342,NC_004343	Chinese National HGC, Shanghai	complete				2		2	4691184	35	4665	4724												Human, Homo sapiens
189918.11	Mycobacterium sp. KMS	Mycobacterium sp. KMS	189918	Complete	KMS								2006-12-20T00:00:00Z		PRJNA16081	SAMN02598356	GCA_000015405.1		CP000518,CP000520,CP000519	NC_008705,NC_008704,NC_008703	DOE Joint Genome Institute	complete				1	2	3	6256079	68.2	6030	5975		creosote-contaminated soil from the Champion International Superfund site	isolated from creosote-contaminated soil from the Champion International Superfund site in Libby, Montana		United States	Libby Montana
190304.8	Fusobacterium nucleatum subsp. nucleatum ATCC 25586	Fusobacterium nucleatum subsp. nucleatum ATCC 25586	190304	Complete	ATCC 25586						ATCC 25586		2002-03-13T00:00:00Z	11889109	PRJNA295	SAMN02603417	GCA_000007325.1		AE009951	NC_003454	Integrated Genomics	complete				1		1	2174500	2025-02-27	2054	2067
190485.4	Xanthomonas campestris pv. campestris str. ATCC 33913	Xanthomonas campestris pv. campestris str. ATCC 33913	190485	Complete	ATCC 33913			pathovar campestris			ATCC 33913		2002-05-25T00:00:00Z	12024217	PRJNA296	SAMN02603845	GCA_000007145.1		AE008922	NC_003902	Sao Paulo state (Brazil) Consortium	complete				1		1	5076188	65.1	4553	4181		cabbage	isolated from cabbage									Cabbage, Brassica oleracea var. capitata
190486.7	Xanthomonas axonopodis pv. citri str. 306	Xanthomonas axonopodis pv. citri str. 306	190486	Complete	306			pathovar citri					2002-05-25T00:00:00Z	1.20242e+07	PRJNA297	SAMN02603846	GCA_000007165.1		AE008923,AE008924,AE008925	NC_003919,NC_003921,NC_003922	Sao Paulo state (Brazil) Consortium	complete				1	2	3	5274174	64.7	4623	4427
190650.5	Caulobacter crescentus CB15	Caulobacter crescentus CB15	190650	Complete	CB15							Yes	2001-03-22T00:00:00Z	11259647,16829582,17360486	PRJNA298	SAMN02604005	GCA_000006905.1		AE005673	NC_002696	TIGR	complete				1		1	4016947	67.2	3765	3737
1907.4	Streptomyces glaucescens GLA.O		1907	Complete	GLA.O								2014-10-01T00:00:00Z	-	PRJNA260814	SAMN03031338	GCA_000761215.1		CP009438.1,CP009439.1	NZ_CP009438.1,NZ_CP009439.1	Bielefeld University		Illumina		Newbler v. 2.8	1	1	2	7623774	72.91	6719	6567		soil			India	India: Haiderabad/Hindustan
190893.12	Vibrio coralliilyticus OCN014		190893	Complete	OCN014								2014-10-06T00:00:00Z	25523774	PRJNA258550	SAMN03010512	GCA_000763535.2		CP009264.2,CP009265.2,CP009266.2	NZ_CP009265.1,NZ_CP009264.1,NZ_CP009266.1	University of Hawaii at Manoa		Sanger dideoxy sequencing; 454;	100x	Newbler v. 2.8	2	1	3	5732794	45.78	5330	4909		diseased colony of the coral Acropora cytherea	isolated off of Palmyra Atoll in 2011 from a diseased colony of the coral Acropora cytherea	2011	United States	USA: Hawaii: Kaneohe, Oahu
191292.16	Rhodococcus aetherivorans strain BCP1		191292	Complete	BCP1						DSM 44980		2014-12-16T00:00:00Z		PRJNA213668	SAMN02470652	GCF_000470885.1		AVAE01000000		Consiglio Nazionale delle Ricerche		454	65.0x	Newbler v. 2.6	1	2	3	6231823	70.17	6016	5521		sediment contaminated with chlorinated solvents		2005-09-01	Italy	Italy
191292.17	Rhodococcus aetherivorans strain IcdP1		191292	Complete	IcdP1						CGMCC:1.12425		2015-10-13T00:00:00Z	26139718	PRJNA281168	SAMN03486836	GCF_000982715.1	SRR1997902,SRR1997906,SRR1997908,SRR2012199	CP011341	NZ_CP011341.1	Institute of Microbiology Chinese Academy of Sciences		Illumina (PE300); Illumina (PE800); PacBio	218; 157; 345	SOAPdenovo v. 2.04; Celera Assembler v.	1		1	5922748	70.62	5667	4988		Soil		2011-10-01	China	China: Beijing					env_biome:Soil
191610.3	Corynebacterium atypicum strain R2070		191610	Complete	R2070								2014-07-24T00:00:00Z	25146145	PRJNA255205	SAMN02911287	GCA_000732945.1		CP008944.1,CP008945.1	NZ_CP008944.1,NZ_CP008945.1	Bielefeld University		Illumina	73.4x	Newbler v. 2.8	1	1	2	2359448	653513	2157	1578		unknown human clinical source			United Kingdom	United Kingdom: Wales: Cardiff						Human, Homo sapiens
192.50	Azospirillum brasilense strain Sp7		192	Complete	Sp7						DSM:1690		2015-11-06T00:00:00Z		PRJNA293508	SAMN04005082	GCA_001315015.1		CP012914,CP012915,CP012916,CP012917,CP012918,CP012919	NZ_CP012914.1,NZ_CP012915.1,NZ_CP012916.1,NZ_CP012917.1,NZ_CP012918.1,NZ_CP012919.1	Kyungpook National University		PacBio	104.89x	RS HGAP2 Assembly Protocol in SMRT		5	6	6587527	68.33	6082	5719		root		1978	Brazil	Brazil						Digitaria eriantha
192.7	Azospirillum brasilense Sp245	Azospirillum brasilense	1064539	Complete	Sp245								2011-11-11T00:00:00Z	22216014	PRJNA70627	SAMEA2272384	GCA_000237365.1		HE577327,HE577328,HE577330,HE577331,HE577333,HE577329,HE577332	-	Georgia Tech Research Corp	unfinished				1	6	7	7530241	68.44	6970	7848
192222.6	Campylobacter jejuni subsp. jejuni NCTC 11168 = ATCC 700819	Campylobacter jejuni subsp. jejuni NCTC 11168	192222	Complete	NCTC 11168				MLST.Campylobacter_jejuni.43		NCTC 11168		2000-02-25T00:00:00Z	1.06882e+07	PRJNA8	SAMEA1705929	GCA_000009085.1		AL111168	NC_002163	Wellcome Trust Sanger Institute	complete				1		1	1641481	2025-05-30	1702	1623		diarrheic patient	isolated from a diarrheic patient in 1977 and minimally passaged	1977								Human, Homo sapiens
194439.7	Chlorobium tepidum TLS	Chlorobium tepidum TLS	194439	Complete	TLS								2002-07-03T00:00:00Z	12093901	PRJNA302	SAMN02604006	GCA_000006985.1		AE006470	NC_002932	TIGR	complete				1		1	2154946	56.5	2082	2245		New Zealand high-sulfide hot spring	isolated from a New Zealand high-sulfide hot spring
195429	Campylobacter coli strain OR12		195	Complete	OR12								2016-01-04T00:00:00Z		PRJNA302283	SAMN04271271	GCF_001483845.1		CP013733,CP013736,CP013735,CP013734	NZ_CP013733.1,NZ_CP013736.1,NZ_CP013735.1,NZ_CP013734.1	University of Nottingham		Illumina MiSeq	195x	CLC Genomics Workbench v. 8.5.1	1	3	4	2127266	30.67	2351	2277		organic chicken farm		2003	United Kingdom	United Kingdom: Lincolnshire
195102.6	Clostridium perfringens str. 13	Clostridium perfringens str. 13	195102	Complete	13								2002-01-17T00:00:00Z	11792842	PRJNA79		GCA_000009685.1		BA000016,AP003515	NC_003366,NC_003042	University of Kyushu	complete				1	1	2	3085740	2025-05-28	2731	2723		the soil	isolate from the soil
195103.10	Clostridium perfringens ATCC 13124	Clostridium perfringens ATCC 13124	195103	Complete	ATCC 13124						ATCC 13124	Yes	2006-07-25T00:00:00Z		PRJNA304	SAMN02604008	GCA_000013285.1		CP000246	NC_008261	TIGR	complete				1		1	3256683	2025-04-28	2866	2876
195253.3	Synechococcus sp. PCC 6312	Synechococcus sp. PCC 6312	195253	Complete	PCC 6312			graminis					2012-12-04T00:00:00Z		PRJNA158717	SAMN02261337	GCA_000316685.1	SRR3927185	CP003558.1,CP003559.1	NC_019680.1,NC_019681.1	JGI	complete	454/Illumina	30x	1	1	1	2	3720499	48.5	3839	3545		fresh water		1963	United States	USA: California
196162.12	Nocardioides sp. JS614	Nocardioides sp. JS614	196162	Complete	JS614								2006-12-18T00:00:00Z		PRJNA12738	SAMN02598280	GCA_000015265.1		CP000509,CP000508	NC_008699,NC_008697	DOE Joint Genome Institute	complete				1	1	2	5293685	71.4	5004	4909
196164.6	Corynebacterium efficiens YS-314	Corynebacterium efficiens YS-314	196164	Complete	YS-314							Yes	2003-07-04T00:00:00Z	12840036	PRJNA305	SAMN00139182	GCA_000011305.1	SRR089499	AP005226,BA000035,AP005225	NC_004320,NC_004369,NC_004319	NITE	complete				1	2	3	3219505	63	2897	2994		soils at Kanagawa, Japan	isolated by researchers of Ajinomoto food company from soils at Kanagawa, Japan in the late 1980's	late 1980's	Japan	Kanagawa Japan
196600.6	Vibrio vulnificus YJ016	Vibrio vulnificus YJ016	196600	Complete	YJ016		biovar 1						2003-12-06T00:00:00Z	14656965	PRJNA1430		GCA_000009745.1		BA000037,BA000038,AP005352	NC_005139,NC_005140,NC_005128	NHRI, China	complete				2	1	3	5260086	46.7	4817	5024		Taiwan	isolate from Taiwan		Taiwan	Taiwan
196627.13	Corynebacterium glutamicum ATCC 13032 (Prj:307)	Corynebacterium glutamicum ATCC 13032	196627	Complete	ATCC 13032						ATCC 13032		2003-09-02T00:00:00Z	1.27438e+07	PRJNA307		GCA_000011325.1		BA000036	NC_003450	Kitasato Univ.	complete				1		1	3309401	53.8	3034	2993			isolated in the late 1950's	late 1950's
196627.14	Corynebacterium glutamicum ATCC 13032	Corynebacterium glutamicum ATCC 13032	196627	Complete	ATCC 13032						ATCC 13032		2004-01-26T00:00:00Z		PRJNA13760	SAMEA3138338	GCA_000196335.1		BX927147	NC_006958	Universitaet Bielefeld	complete				1		1	3282708	53.8	3000	3057			isolated in the late 1950's	late 1950's
197221.4	Thermosynechococcus elongatus BP-1	Thermosynechococcus elongatus BP-1	197221	Complete	BP-1								2002-09-21T00:00:00Z	12240834	PRJNA308		GCA_000011345.1		BA000039	NC_004113	Kazusa	complete				1		1	2593857	53.9	2594	2476		Beppu hot spring	isolated from Beppu hot spring in Japan		Japan	Japan
198094.11	Bacillus anthracis str. Ames	Bacillus anthracis str. Ames	198094	Complete	Ames				MLST.Bacillus_cereus.1				2003-05-02T00:00:00Z	12721629	PRJNA309	SAMN02603432	GCA_000007845.1		AE016879	NC_003997	J. Craig Venter Institute	complete				1		1	5227293	35.4	5699	5311			isolate taken from a dead cow		United States	USA: Texas						Cow, Bos taurus
198107.6	Azoarcus sp. CIB		198107	Complete	CIB								2015-08-03T00:00:00Z		PRJNA275310	SAMN03342159	GCF_001190925.1	SRR1824005,SRR1824007,SRR1824009,SRR1824010	CP011072	NZ_CP011072.1	CIB-CSIC		454; Sanger	42x	Newbler v. 2.6	1		1	5257030	65.84	4901	4719		reisolated from a DSMZ cell culture		2001	Spain	Spain: Madrid
198214.7	Shigella flexneri 2a str. 301	Shigella flexneri 2a str. 301	198214	Complete	301								2002-10-18T00:00:00Z	12384590	PRJNA310	SAMN02603599	GCA_000006925.2		AE005674,AF386526	NC_004337,NC_004851	Microbial Genome Center of ChMPH	complete				1	1	2	4828821	50.7	5527	4440		patient	isolated in 1984 from a patient in Beijing, China	1984	China	China: Beijing						Human, Homo sapiens
198628.6	Dickeya dadantii 3937	Dickeya dadantii 3937	198628	Complete	3937								2010-09-10T00:00:00Z	21217001	PRJNA30	SAMN02603422	GCA_000147055.1		CP002038	NC_014500	International Erwinia Consortium|The Genome Evolution Laboratory at the University of Wisconsin|TIGR|University of Wisconsin, Department of Genetics, USA, Madison	complete				1		1	4922802	56.3	4512	4549		Saintpaulia plants	isolated from Saintpaulia plants									African violet, Saintpaulia
198804.5	Buchnera aphidicola str. Sg (Schizaphis graminum)	Buchnera aphidicola str. Sg (Schizaphis graminum)	198804	Complete	Sg								2002-06-29T00:00:00Z	12089438	PRJNA312	SAMN02604269	GCA_000007365.1		AE013218	NC_004061	Uppsala Univ.	complete				1		1	641454	2025-03-25	619	546		aphid, Schizaphis graminum	symbiont of the aphid Schizaphis graminum									Aphid, Schizaphis graminum
199248	Campylobacter concisus strain ATCC 33237		199	Complete	ATCC 33237						ATCC:33237	Yes	2015-09-24T00:00:00Z		PRJNA275352	SAMN03342362	GCF_001298465.1		CP012541	NZ_CP012541.1	Institute of Environmental Science and Research (ESR)		Sanger dideoxy sequencing; 454; Illumina;	1176x	Newbler v. 2.6	1		1	1840041	37.62	1907	1748		Gingival sulcus		1974	United States	United States						Human, Homo sapiens			Uncertain
203119.11	Clostridium thermocellum ATCC 27405	Clostridium thermocellum ATCC 27405	203119	Complete	ATCC 27405						ATCC 27405		2007-02-14T00:00:00Z		PRJNA314		GCA_000015865.1		CP000568	NC_009012	DOE Joint Genome Institute	complete				1		1	3843301	39	3466	3189
203120.7	Leuconostoc mesenteroides subsp. mesenteroides ATCC 8293	Leuconostoc mesenteroides subsp. mesenteroides ATCC 8293	203120	Complete	ATCC 8293						ATCC 8293		2006-10-13T00:00:00Z	17030793	PRJNA315	SAMN02598482	GCA_000014445.1		CP000414,CP000415	NC_008531,NC_008496	DOE Joint Genome Institute/Fidelity Systems	complete				1	1	2	2075763	37.7	2027	2005
203122.15	Saccharophagus degradans 2-40	Saccharophagus degradans 2-40	203122	Complete	1940-02-01								2006-03-17T00:00:00Z	1.85163e+07	PRJNA316	SAMN02598483	GCA_000013665.1		CP000282	NC_007912	DOE Joint Genome Institute	complete				1		1	5057531	45.8	4328	4007		decaying Spartina alterniflora, a salt marsh cord grass,	isolated from decaying Spartina alterniflora, a salt marsh cord grass, in the Chesapeake Bay, USA		United States	USA: Chesapeake Bay						Cordgrass, Spartina alterniflora
203123.7	Oenococcus oeni PSU-1	Oenococcus oeni PSU-1	203123	Complete	PSU-1								2006-10-13T00:00:00Z	17030793	PRJNA317	SAMN02598484	GCA_000014385.1		CP000411	NC_008528	DOE Joint Genome Institute/Fidelity Systems	complete				1		1	1780517	37.9	1906	1691			isolated at Penn State University and is used commercially for malolactic fermentation in wines		United States	Penn State University
203124.6	Trichodesmium erythraeum IMS101	Trichodesmium erythraeum IMS101	203124	Complete	IMS101								2006-07-06T00:00:00Z		PRJNA318	SAMN02598485	GCA_000014265.1		CP000393	NC_008312	DOE Joint Genome Institute	complete				1		1	7750108	34.1	6500	4451		the North Carolina coast	isolated from the North Carolina coast in 1992 and grows in straight filaments	1992
203267.6	Tropheryma whipplei str. Twist	Tropheryma whipplei str. Twist	203267	Complete	Twist							Yes	2003-08-07T00:00:00Z	12902375	PRJNA95	SAMN02603248	GCA_000007485.1		AE014184	NC_004572	Genoscope	complete				1		1	927303	46.3	993	808
203275.8	Tannerella forsythia ATCC 43037	Tannerella forsythia ATCC 43037	203275	Complete	ATCC 43037						ATCC 43037	Yes	2011-12-15T00:00:00Z		PRJNA319		GCA_000238215.1		CP003191	NC_016610	TIGR	unfinished				1		1	3405521	46.98	2908	3001		human periodontal pocket	isolated from a human periodontal pocket in Massachusetts and is the type strain for this organism		United States	Massachusetts						Human, Homo sapiens
203907.6	Candidatus Blochmannia floridanus	Candidatus Blochmannia floridanus	203907	Complete									2003-07-30T00:00:00Z	11904373,12886019,16401340	PRJNA443	SAMEA3138247	GCA_000043285.1		BX248583	NC_005061	University of Valencia	complete				1		1	705557	2025-04-27	610	583
2045.3	Pimelobacter simplex VKM Ac-2033D		2045	Complete	VKM Ac-2033D								2014-11-19T00:00:00Z	25573942	PRJNA259593	SAMN03009415	GCA_000785495.1		CP009896.1	NZ_CP009896.1	G.K.Skryabin Institute of Biochemistry and Physiology of Microorganisms Russian Academy of Sciences		Illumina HiSeq	50.0x	Velvet v. 1.2.10	1		1	5637360	72.85	5421	4663		Dry grass and soil		1960	Russia	Russia: Moscow region
204536.4	Sulfurihydrogenibium azorense Az-Fu1	Sulfurihydrogenibium azorense Az-Fu1	204536	Complete	Az-Fu1								2009-03-25T00:00:00Z	19136599	PRJNA12529	SAMN02604030	GCA_000021545.1		CP001229	NC_012438	TIGR	complete				1		1	1640877	32.8	1716	1723		terrestrial hot spring	isolated from a terrestrial hot spring in the Azores, where it was living at temperatures between 65oC and 70oC		Portugal	Azores
204669.11	Candidatus Koribacter versatilis Ellin345	Candidatus Koribacter versatilis Ellin345	204669	Complete	Ellin345								2006-05-04T00:00:00Z	19201974	PRJNA15771	SAMN02598354	GCA_000014005.1		CP000360	NC_008009	DOE Joint Genome Institute	complete				1		1	5650368	58.4	5109	4777
204722.5	Brucella suis 1330	Brucella suis 1330	204722	Complete	1330		biovar 1						2002-09-25T00:00:00Z	12271122	PRJNA320		GCA_000007505.1		AE014291,AE014292	NC_004310,NC_004311	NITE/TIGR	complete				2		2	3315175	57.3	3432	3272		swine	A swine isolate									Pig, Sus scrofa
204773.6	Herminiimonas arsenicoxydans	Herminiimonas arsenicoxydans	204773	Complete									2007-03-16T00:00:00Z	17432936	PRJNA13467	SAMEA3138226	GCA_000026125.1		CU207211	NC_009138	Genoscope	complete				1		1	3424307	54.3	3290	3295		heavy metal contaminated sludge from an industrial water treatment plant	isolated from heavy metal contaminated sludge from an industrial water treatment plant
205913.6	Bifidobacterium longum DJO10A	Bifidobacterium longum DJO10A	205913	Complete	DJO10A								2008-06-05T00:00:00Z	1.63911e+07	PRJNA18773		GCA_000008945.1		CP000605,AF538868,AF538869	NC_010816,NC_004252,NC_004253	Lactic Acid Bacteria Genome Consortium|University of Minnesota|DOE Joint Genome Institute	complete				1	2	3	2389526	60.2	2007	2003
205914.11	Haemophilus somnus 129PT	Haemophilus somnus 129PT	205914	Complete	129PT								2006-08-22T00:00:00Z	17172329	PRJNA322	SAMN02598486	GCA_000011785.1		CP000436,CP000019	NC_008309,NC_006298	DOE Joint Genome Institute	complete				1	1	2	2012878	37.2	1874	1798
205918.7	Pseudomonas syringae pv. syringae B728a	Pseudomonas syringae pv. syringae B728a	205918	Complete	B728a			pathovar syringae					2005-05-12T00:00:00Z	16043691	PRJNA323	SAMN02604347	GCA_000012245.1		CP000075	NC_007005	DOE Joint Genome Institute	complete				1		1	6093698	59.2	5293	5089		snap bean leaflet	isolated from a snap bean leaflet in Wisconsin		United States	Wisconsin						Kidney bean, Phaseolus vulgaris
205920.11	Ehrlichia chaffeensis str. Arkansas	Ehrlichia chaffeensis str. Arkansas	205920	Complete	Arkansas								2006-02-21T00:00:00Z	16482227	PRJNA325	SAMN02604010	GCA_000013145.1		CP000236	NC_007799	TIGR	complete				1		1	1176248	2025-01-30	992	1105		patient	obtained from a patient on an army base in Arkansas in 1990	1990	United States	USA: Arkansas						Human, Homo sapiens
205922.5	Pseudomonas fluorescens Pf0-1	Pseudomonas fluorescens Pf0-1	205922	Complete					MLST.Pseudomonas_fluorescens.2				2005-10-07T00:00:00Z	19432983	PRJNA12	SAMN02598267	GCA_000012445.1		CP000094	NC_007492	DOE Joint Genome Institute	complete				1		1	6438405	60.5	5763	5736		agricultural loam (sand, clay, and organic matter) soil	isolated from agricultural loam (sand, clay, and organic matter) soil in 1988 by Compeau et al	1988
206403.3	Sulfurovum lithotrophicum strain ATCC BAA-797		206403	Complete	ATCC BAA-797						ATCC:BAA-797		2015-05-04T00:00:00Z		PRJNA279430	SAMN03494311	GCF_000987835.1		CP011308	NZ_CP011308.1	KRIBB		Miseq PE 300; PacBio 10K	852.21x	CLC Genomics Workbench v. 7.5.1; SMRT	1		1	2217891	44.26	2226	2092				2014-03-01	Japan	Japan
206672.9	Bifidobacterium longum NCC2705	Bifidobacterium longum NCC2705	206672	Complete	NCC2705								2002-10-17T00:00:00Z	12381787	PRJNA328	SAMN02603675	GCA_000007525.1		AE014295,AF540971	NC_004307,NC_004943	Nestle Research Center, Switzerland	complete				1	1	2	2260266	60.1	1868	1729		infant feces	isolated from infant feces									Human, Homo sapiens		infant
207559.7	Desulfovibrio alaskensis G20	Desulfovibrio desulfuricans subsp. desulfuricans str. G20	207559	Complete	G20							Yes	2005-10-28T00:00:00Z		PRJNA329	SAMN02598492	GCA_000012665.1		CP000112	NC_007519	DOE Joint Genome Institute	complete				1		1	3730232	57.8	3671	3775		oil well corrosion site	isolated from an oil well corrosion site
208435.3	Streptococcus agalactiae 2603V/R	Streptococcus agalactiae 2603V/R	208435	Complete	2603V/R	serovar V			MLST.Streptococcus_agalactiae.110				2002-08-30T00:00:00Z	12200547	PRJNA330	SAMN02604013	GCA_000007265.1		AE009948	NC_004116	TIGR	complete				1		1	2160267	35.6	2178	2124
208439.3	Amycolatopsis japonica strain MG417-CF17 (=DSM 44213)		208439	Complete	MG417-CF17 (=DSM 44213)						DSM 44213		2014-07-24T00:00:00Z	25193710	PRJNA251529	SAMN02836828	GCA_000732925.1		CP008953.1,CP008954.1	NZ_CP008953.1,NZ_CP008954.1	Bielefeld University		454	23.56x	Newbler v. 2.5.3	1	1	2	9053857	688928	8552	8422		soil			Japan	Japan
208596.3	Carnobacterium sp. 17-4	Carnobacterium sp. 17-4	208596	Complete	2025-04-17								2011-04-08T00:00:00Z		PRJNA60607	SAMN02603266	GCA_000195575.1		CP002563,CP002564	NC_015390,NC_015391	Georg-August-University Goettingen|Goettingen Genomics Laboratory	complete				1	1	2	2685399	35.18	2500	2474
208964.12	Pseudomonas aeruginosa PAO1	Pseudomonas aeruginosa PAO1	208964	Complete	PAO1				MLST.Pseudomonas_aeruginosa.549				2000-09-13T00:00:00Z	10984043,15608211,18978025	PRJNA331		GCA_000006765.1		AE004091	NC_002516	PathoGenesis Corporation	complete				1		1	6264404	66.6	5836	5566
209261.6	Salmonella enterica subsp. enterica serovar Typhi str. Ty2	Salmonella enterica subsp. enterica serovar Typhi str. Ty2	209261	Complete	Ty2	serovar Typhi			MLST.Salmonella_enterica.1				2003-03-20T00:00:00Z	12644504	PRJNA371	SAMN02604095	GCA_000007545.1		AE014613	NC_004631	University of Wisconsin-Madison, USA	complete				1		1	4791961	52.1	5017	4318			isolated in the early 1970s
2094.20	Mycoplasma arginini strain HAZ145_1		2094	Complete	Mycoplasma arginini #HAZ145_1								2015-04-22T00:00:00Z	25883285	PRJDB3222	SAMD00020876	GCF_001547975.1		AP014657	NZ_AP014657.1	National Institute of Animal Health, National Agriculture and Food Research Organization		454 GS FLX; ABI 3130	100.3x	GS De Novo Assembler v. 2.7	1		1	678592	26.38	606	528				2008-03	Japan	Japan: Hokkaido					env_biome:livestock-associated habitat [ENVO_02000005]	Cow, Bos taurus
210007.7	Streptococcus mutans UA159	Streptococcus mutans UA159	210007	Complete	UA159	serovar c							2002-10-25T00:00:00Z	12397186	PRJNA333	SAMN02604090	GCA_000007465.2		AE014133	NC_004350	University of Oklahoma	complete				1		1	2030921	36.8	1926	1960		child with active dental caries	isolated from a child with active dental caries in 1982	1982								Human, Homo sapiens
2113.3	Mycoplasma californicum strain ST-6		2113	Complete	ST-6								2014-05-27T00:00:00Z	24994797	PRJNA242382	SAMN02708703	GCA_000695835.1		CP007521.1	NZ_CP007521.1	University of Missouri - Columbia		PacBio		HGAP v. 2	1		1	793841	2025-08-30	661	611		cow with mastitis		1972	United States	USA: California						Cow, Bos taurus
211586.12	Shewanella oneidensis MR-1	Shewanella oneidensis MR-1	211586	Complete	MR-1								2002-10-09T00:00:00Z	1.23688e+07	PRJNA335	SAMN02604014	GCA_000146165.2		AE014299,AE014300	NC_004347,NC_004349	TIGR	complete				1	1	2	5131416	45.9	4777	4467		Oneida lake	isolated from Oneida lake in New York, USA		United States	Oneida lake in New York, USA
212042.8	Anaplasma phagocytophilum HZ	Anaplasma phagocytophilum HZ	212042	Complete	HZ				MLST.Anaplasma_phagocytophilum.161				2006-02-21T00:00:00Z	16482227	PRJNA336		GCA_000013125.1		CP000235	NC_007797	TIGR	complete				1		1	1471282	41.6	1506	1264		patient	Isolated from a patient in New York, USA, in 1995	1995	United States	New York USA						Human, Homo sapiens
212717.8	Clostridium tetani E88	Clostridium tetani E88	212717	Complete	E88 (E88 Massachusetts)								2003-01-29T00:00:00Z	12552129	PRJNA81	SAMN02603289	GCA_000007625.1		AE015927,AF528097	NC_004557,NC_004565	University of Goettingen	complete				1	1	2	2873333	2025-06-28	2815	2432
213554.3	Halomonas campaniensis strain LS21		213554	Complete	LS21								2014-05-30T00:00:00Z	-	PRJNA248383	SAMN02798098	GCA_000696485.1		CP007757.1	NZ_CP007757.1	Tsinghua University		Illumina		SOAPdenovo v. 1.05	1		1	4074048	52.6	3772	3552		Sludge and plant debris samples werecollected from Dabancheng salt lake		2011	China	China: Xinjiang
213810.4	Ruminococcus champanellensis 18P13	Ruminococcus sp. 18P13	213810	Complete									2010-03-25T00:00:00Z		PRJNA39179		GCA_000210095.1		FP929052	-	Wellcome Trust Sanger Institute	complete	454	26x		1		1	2573208	52.21	2313	2114		human intestine	Cellulolytic bacterium from the human intestine									Human, Homo sapiens				Gastrointestinal tract
214092.21	Yersinia pestis CO92	Yersinia pestis CO92	214092	Complete	CO92				MLST.Yersinia_spp.79				2001-10-05T00:00:00Z	11586360,12834539,11274119	PRJNA34	SAMEA1705942	GCA_000009065.1		AL590842,AL117189,AL109969,AL117211	NC_003143,NC_003131,NC_003132,NC_003134	Wellcome Trust Sanger Institute	complete				1	3	4	4829855	47.6	4666	4066		patient who died of pneumonic plague after acquiring the disease from an infected cat	isolated in the USA from a patient who died of pneumonic plague after acquiring the disease from an infected cat		United States	United States						Human, Homo sapiens
215689.3	Erwinia sp. Ejp617	Erwinia sp. Ejp617	215689	Complete	Ejp617								2010-10-29T00:00:00Z	21075933	PRJNA51141	SAMN02603467	GCA_000165815.1		CP002124,CP002125,CP002126,CP002127,CP002128,CP002129	NC_017445.1,NC_017442.1,NC_017446.1,NC_017443.1,NC_017447.1,NC_017444.1	Kangwon National University|NICEM(National Instrumentation Center for Environmental Management)	complete				1	5	6	3957675	53.65	3871	3672
216142.3	Pseudomonas rhizosphaerae DSM 16299		216142	Complete	DSM 16299								2014-10-01T00:00:00Z	25483321	PRJNA261876	SAMN03077633	GCA_000761155.1		CP009533.1	NZ_CP009533.1	Kyungpook National University		PacBio		RS HGAP Assembly Protocol v.3.3 in SMRT	1		1	4688635	61.99	4138	3893		Rhizospheric soil of grasses		2003	Spain	Spain
216389.10	Dehalococcoides sp. BAV1	Dehalococcoides sp. BAV1	216389	Complete									2007-05-07T00:00:00Z	12840758	PRJNA15770											1		1	1341892	47.17	1424
216432.7	Croceibacter atlanticus HTCC2559	Croceibacter atlanticus HTCC2559	216432	Complete	HTCC2559								2005-12-22T00:00:00Z	20639333	PRJNA13570	SAMN02603922	GCA_000196315.1		CP002046	NC_014230	J. Craig Venter Institute	complete				1		1	2952962	33.9	2698	2702		Sargasso Sea at a depth of 10 meters	isolated from the Sargasso Sea at a depth of 10 meters							10 meters
216591.5	Burkholderia cenocepacia J2315	Burkholderia cenocepacia J2315	216591	Complete	J2315				MLST.Burkholderia_cepacia_complex.28				2008-06-19T00:00:00Z	18931103	PRJNA339	SAMEA1705928	GCA_000009485.1		AM747720,AM747721,AM747722,AM747723	NC_011000,NC_011001,NC_011002,NC_011003	Wellcome Trust Sanger Institute	complete				3	1	4	8055782	66.9	7534	7116
216594.6	Mycobacterium marinum M	Mycobacterium marinum M	216594	Complete	M								2008-04-15T00:00:00Z	18403782	PRJNA16725	SAMN02604327	GCA_000018345.1		CP000854,CP000895	NC_010612,NC_010604	Wellcome Trust Sanger Institute	complete				1	1	2	6660144	65.7	5880	5452		human										Human, Homo sapiens
216595.4	Pseudomonas fluorescens SBW25	Pseudomonas fluorescens SBW25	216595	Complete	SBW25				MLST.Pseudomonas_fluorescens.1				2008-01-09T00:00:00Z		PRJNA31229	SAMEA2272316	GCA_000009225.1		AM181176	NC_012660,NC_009444	Wellcome Trust Sanger Institute|Pathogen Sequencing Unit	complete				1	1	2	7147633	60.1	6256	6395		field-grown sugar beet	isolated from a field-grown sugar beet									Sugar beet, Beta vulgaris
216596.11	Rhizobium leguminosarum bv. viciae 3841	Rhizobium leguminosarum bv. viciae 3841	216596	Complete	3841		biovar viciae						2006-09-20T00:00:00Z	16640791	PRJNA344	SAMEA1705944	GCA_000009265.1		AM236080,AM236081,AM236082,AM236083,AM236084,AM236085,AM236086	NC_008380,NC_008382,NC_008383,NC_008379,NC_008381,NC_008384,NC_008378	Wellcome Trust Sanger Institute	complete				1	6	7	7751309	60.9	7483	7143
216778.7	Stenotrophomonas rhizophila strain DSM 14405		216778	Complete	DSM 14405				MLST.Stenotrophomonas_maltophilia.58		DSM 14405		2014-05-01T00:00:00Z	11136762,23874407,23717321	PRJNA244760	SAMN02727981	GCA_000661955.1		CP007597.1	-	Graz University of Technology		454; Illumina; PacBio		Newbler v. 2.6	1		1	4648976	67.3	4029	3938		root			Germany	Germany: Rostock						Rape, Brassica napus
216895.17	Vibrio vulnificus CMCP6	Vibrio vulnificus CMCP6	216895	Complete	CMCP6								2003-09-23T00:00:00Z	1.45005e+07	PRJNA349	SAMN02603130	GCA_000039765.1		AE016795,AE016796	NC_004459,NC_004460	Chonnam Univ.	complete				2		2	5126797	46.7	4808	4472
216942.3	Spiroplasma litorale strain TN-1		216942	Complete	TN-1						DSM:21781		2015-08-13T00:00:00Z		PRJNA253651	SAMN03938703	GCA_001267155.1		CP012357	NZ_CP012357.1	Academia Sinica		Illumina MiSeq	PE: 529X; MP: 496X	ALLPATHS-LG v. 52188	1		1	1225519	24.92	1144	1064		campground		1983	United States	USA: Ocracoke Island, NC					env_biome:campground	Horsefly, Tabanus nigrovittatus
216946.3	Spiroplasma turonicum strain Tab4c		216946	Complete	Tab4c						ATCC:700271		2015-10-15T00:00:00Z		PRJNA291635	SAMN03948565	GCA_001262715.1		CP012328	NZ_CP012328.1	Beltsville Agricultural Research Center		Pacbio	562	smrtAssembler v. 2.3	1		1	1261374	2025-02-24	1124	1085		body		1998	France	France						Haematopota sp. (horse fly parasite)
218491.5	Pectobacterium atrosepticum SCRI1043	Pectobacterium atrosepticum SCRI1043	218491	Complete	SCRI1043						ATCC BAA-672		2004-07-21T00:00:00Z		PRJNA350	SAMEA1705920	GCA_000011605.1		BX950851	NC_004547	Wellcome Trust Sanger Institute	complete				1		1	5064019	51	4605	4472		the stem of a potato plant	isolated from the stem of a potato plant									Potato, Solanum tuberosum
218493.5	Salmonella bongori NCTC 12419	Salmonella bongori NCTC 12419	218493	Complete	NCTC 12419; culture collection SGSC:SARC11						NCTC 12419	Yes	2011-07-06T00:00:00Z		PRJNA351	SAMEA3138409	GCA_000252995.1		FR877557	NC_015761	Wellcome Trust Sanger Institute	complete				1		1	4460105	52	4276	3863
218495.5	Streptococcus uberis 0140J	Streptococcus uberis 0140J	218495	Complete	0140J				MLST.Streptococcus_uberis.1				2009-01-28T00:00:00Z	19175920	PRJNA353	SAMEA3138207	GCA_000009545.1		AM946015	NC_012004	Wellcome Trust Sanger Institute	complete				1		1	1852352	36.6	1824	1762		clinical bovine mastitis case	isolated from a clinical bovine mastitis case									Cow, Bos taurus
218497.5	Chlamydophila abortus S26/3	Chlamydophila abortus S26/3	218497	Complete	S26/3								2005-04-01T00:00:00Z	15837807	PRJNA355	SAMEA1705924	GCA_000026025.1		CR848038	NC_004552	Wellcome Trust Sanger Institute	complete				1		1	1144377	39.9	1059	932		enzootic (affecting animals	isolated from an enzootic (affecting animals in a specific geographical area) abortion case in sheep									Sheep, Ovis aries
220341.7	Salmonella enterica subsp. enterica serovar Typhi str. CT18	Salmonella enterica subsp. enterica serovar Typhi str. CT18	220341	Complete	CT18	serovar Typhi			MLST.Salmonella_enterica.2				2001-10-26T00:00:00Z	11677608	PRJNA236	SAMEA1705914	GCA_000195995.1		AL513382,AL513383,AL513384	NC_003198,NC_003384,NC_003385	Wellcome Trust Sanger Institute	complete				1	1	3	5133713	51.9	5297	4758		isolated from blood	isolated from blood	1993	Vietnam	Vietnam: Mekong Delta region						Human, Homo sapiens
220664.5	Pseudomonas protegens Pf-5	Pseudomonas fluorescens Pf-5	220664	Complete	Pf-5				MLST.Pseudomonas_fluorescens.3				2005-06-30T00:00:00Z	1.59809e+07	PRJNA327	SAMN02604012	GCA_000012265.1		CP000076	NC_004129	TIGR	complete				1		1	7074893	63.3	6363	6138
220668.9	Lactobacillus plantarum WCFS1	Lactobacillus plantarum WCFS1	220668	Complete	WCFS1								2003-02-05T00:00:00Z	1.25666e+07	PRJNA356	SAMEA3138345	GCA_000203855.3		AL935263,CR377164,CR377165,CR377166	NC_004567,NC_006375,NC_006376,NC_006377	Wageningen Centre for Food Sciences	complete				1	3	4	3348625	44.4	3120	3057		human saliva	isolated from human saliva									Human, Homo sapiens
221027.3	Treponema putidum strain OMZ 758 (ATCC 700334)		221027	Complete	OMZ 758 (ATCC 700334)						ATCC 700334T		2014-09-16T00:00:00Z	25342686	PRJNA257943	SAMN02980915	GCA_000755145.1		CP009228.1,CP009229.1	NZ_CP009228.1,NZ_CP009229.1	The University of Hong Kong		454	54x	454 Newbler v. 2.7	1	1	2	2800562	37296	2759	2225				1993
221109.4	Oceanobacillus iheyensis HTE831	Oceanobacillus iheyensis HTE831	221109	Complete	HTE831							Yes	2001-12-26T00:00:00Z	1.17508e+07	PRJNA284		GCA_000011245.1		BA000028	NC_004193	Japan MSTC	complete				1		1	3630528	35.7	3553	3500		deep sea mud (1050 m) from the Iheya ridge near Okinawa, Japan	isolated from deep sea mud (1050 m) from the Iheya ridge near Okinawa, Japan in 1998	1998	Japan	Okinawa Japan
221988.4	Mannheimia succiniciproducens MBEL55E	Mannheimia succiniciproducens MBEL55E	221988	Complete	MBEL55E								2004-09-21T00:00:00Z	15378067	PRJNA13068	SAMN02603473	GCA_000007745.1		AE016827	NC_006300	Korea Advanced Institute of Science and Technology	complete				1		1	2314078	42.5	2177	2369		bovine rumen	isolated from a bovine rumen and will provide information on the protiens involved in succinc acid production									Cow, Bos taurus
222891.8	Neorickettsia sennetsu str. Miyayama	Neorickettsia sennetsu str. Miyayama	222891	Complete	str. Miyayama								2006-02-21T00:00:00Z	16482227	PRJNA357	SAMN02604016	GCA_000013165.1		CP000237	NC_007798	TIGR	complete				1		1	859006	41.1	868	932
223283.9	Pseudomonas syringae pv. tomato str. DC3000	Pseudomonas syringae pv. tomato str. DC3000	223283	Complete	DC3000			pathovar tomato					2003-08-21T00:00:00Z		PRJNA359	SAMN02604017	GCA_000007805.1		AE016853,AE016855,AE016854	NC_004578,NC_004633,NC_004632	TIGR	complete				1	2	3	6538260	58.3	5890	5614
223926.6	Vibrio parahaemolyticus RIMD 2210633	Vibrio parahaemolyticus RIMD 2210633	223926	Complete									2000-06-02T00:00:00Z	1.0835e+07	PRJNA360		GCA_000196095.1		BA000031,BA000032	NC_004603,NC_004605	Osaka Univ.	complete				2		2	5165770	45.4	4664	4832			isolated in 1996 in Osaka, Japan	1996	Japan	Osaka Japan
224013.5	Nostoc piscinale CENA21		224013	Complete	CENA21								2015-09-24T00:00:00Z		PRJNA288507	SAMN03796038	GCA_001298445.1		CP012036		UCSD		IonTorrent; SOLiD	102.0x	MIRA v. 4.0			1	7094556	40.54	7262	5022		Wet sediments		1985-08	Brazil	Brazil: Mari-Mari Island, Solimoes River, Amazon				Surface of floodplain	env_biome:Floodplain soil along Solimoes/Amazon River
224308.43	Bacillus subtilis subsp. subtilis str. 168	Bacillus subtilis subsp. subtilis str. 168	224308	Complete	168				MLST.Bacillus_subtilis.1				1997-12-31T00:00:00Z	9.38438e+06	PRJNA76		GCA_000009045.1		AL009126	NC_000964	BSNR	complete				1		1	4215606	43.5	4314	4177		X-ray irradiated strain, Marburg	derived in 1947 from an X-ray irradiated strain, Marburg	1947
224324.8	Aquifex aeolicus VF5	Aquifex aeolicus VF5	224324	Complete	VF5								1998-04-16T00:00:00Z	9537320	PRJNA215	SAMN02603207	GCA_000008625.1		AE000657,AE000667	NC_000918,NC_001880	DIVERSA	complete				1	1	2	1590791	43.3	1768	1560
224326.49	Borrelia burgdorferi B31	Borrelia burgdorferi B31	224326	Complete	B31				MLST.Borrelia_spp.1		ATCC 35210	Yes	1997-12-24T00:00:00Z	9.40369e+06	PRJNA3	SAMN02603966	GCA_000008685.2		AE000783,AE000791,AE000792,AE001575,AE001576,AE001577,AE001578,AE001579,AE001580,AE001581,AE001583,AE001582,AE001584,AE000793,AE000785,AE000794,AE000786,AE000784,AE000789,AE000788,AE000787,AE000790	NC_001318,NC_001904,NC_001903,NC_000948,NC_000949,NC_000950,NC_000951,NC_000952,NC_000953,NC_000954,NC_000957,NC_000955,NC_000956,NC_001849,NC_001850,NC_001851,NC_001852,NC_001853,NC_001854,NC_001855,NC_001856,NC_001857	TIGR	complete				1	21	22	1519856	2025-02-28	1626	1640		the original Lyme-disease tick isolate derived	derived by limited dilutional cloning from the original Lyme-disease tick isolate derived by A. Barbour									Black-legged tick, Ixodes scapularis
224911.5	Bradyrhizobium japonicum USDA 110	Bradyrhizobium japonicum USDA 110	224911	Complete	USDA 110	serovar strain						Yes	2003-02-25T00:00:00Z	1.25973e+07	PRJNA17		GCA_000011365.1		BA000040	NC_004463	Kazusa	complete				1		1	9105828	64.1	8517	8317		Glycine hispida	isolated from Glycine hispida in 1959 in Florida, USA, and has been widely studied because of its superior symbiotic nitrogen fixation with soybeans as compared to other strains	1959	United States	Florida USA						Soybean, Glycine hispida
224914.11	Brucella melitensis bv. 1 str. 16M	Brucella melitensis bv. 1 str. 16M	224914	Complete	16M		biovar 1		MLST.Brucella_spp.7				2002-01-05T00:00:00Z	1.17567e+07	PRJNA180		GCA_000007125.1		AE008917,AE008918	NC_003317,NC_003318	Integrated Genomics	complete				2		2	3294931	57.2	3499	3198		infected goat	isolated from an infected goat and is pathogenic in humans									Human, Homo sapiens
224915.9	Buchnera aphidicola str. Bp (Baizongia pistaciae)	Buchnera aphidicola str. Bp (Baizongia pistaciae)	224915	Complete	Bp								2003-01-11T00:00:00Z		PRJNA256	SAMN02604289	GCA_000007725.1		AE016826,AF492591	NC_004545,NC_004555	University of Valencia	complete				1	1	2	618379	2025-03-25	547	507		aphid, Baizongia pistaciae	found in the aphid Baizongia pistaciae									Aphid, Baizongia pistaciae
225849.4	Shewanella piezotolerans WP3	Shewanella piezotolerans WP3	225849	Complete	WP3								2008-11-13T00:00:00Z	18398463	PRJNA17675	SAMN02603456	GCA_000014885.1		CP000472	NC_011566	James D. Watson Institute of Genome Sciences|Chinese Academy of Sciences|Hangzhou Genomics Institute|Key Laboratory of Marine Biogenetic Resources, State Oceanic administration/Third Institute of Oceanography, State Oceanic Administration|Zhejiang University/Beijing Genomics Institute	complete				1		1	5396476	43.3	4750	4933
225937.3	Marinobacter adhaerens HP15	Marinobacter adhaerens HP15	225937	Complete	HP15								2010-11-09T00:00:00Z	21304739	PRJNA46089	SAMN00713638	GCA_000166295.1		CP001978,CP001979,CP001980	NC_017506.1,NC_017507.1,NC_017508.1	Jacobs University gGmbH	complete				1	2	3	4651725	56.86	4371	4410
226185.9	Enterococcus faecalis V583	Enterococcus faecalis V583	226185	Complete	V583				MLST.Enterococcus_faecalis.6				2003-03-29T00:00:00Z	12663927	PRJNA70		GCA_000007785.1		AE016830,AE016833,AE016831,AE016832	NC_004668,NC_004669,NC_004671,NC_004670	TIGR	complete				1	3	4	3359974	37.4	3243	3265		blood culture derived from a chronically-infected patient	came from a blood culture derived from a chronically-infected patient in 1987 from Barnes Hospital in St	1987	United States	St. Louis, Missouri						Human, Homo sapiens
226186.12	Bacteroides thetaiotaomicron VPI-5482	Bacteroides thetaiotaomicron VPI-5482	226186	Complete	VPI-5482							Yes	2003-03-29T00:00:00Z	1.26639e+07	PRJNA399	SAMN02604314	GCA_000011065.1		AE015928,AY171301	NC_004663,NC_004703	Genome Sequencing Center (GSC) at Washington University (WashU) School of Medicine	complete				1	1	2	6293399	42.9	4872	4816		the feces of a healthy adult	isolated from the feces of a healthy adult
226900.8	Bacillus cereus ATCC 14579	Bacillus cereus ATCC 14579	226900	Complete	ATCC 14579				MLST.Bacillus_cereus.921		ATCC 14579	Yes	2003-05-02T00:00:00Z	1.27216e+07	PRJNA384	SAMN02603340	GCA_000007825.1		AE016877,AE016878	NC_004722,NC_004721	Institut National de la Recherche Agronomique (INRA)	complete				1	1	2	5427083	35.3	5666	5255
227377.7	Coxiella burnetii RSA 493	Coxiella burnetii RSA 493	227377	Complete	RSA 493								2003-04-22T00:00:00Z	1.27042e+07	PRJNA41		GCA_000007765.1		AE016828,AE016829	NC_002971,NC_004704	TIGR	complete				1	1	2	2032674	42.6	2132	1848			This is a Nine Mile phase I isolate
227882.9	Streptomyces avermitilis MA-4680	Streptomyces avermitilis MA-4680	227882	Complete	MA-4680				MLST.Streptomyces_spp.160		ATCC 31267		2001-09-27T00:00:00Z	1.26926e+07	PRJNA189		GCA_000009765.1		BA000030,AP005645	NC_003155,NC_004719	NITE	complete				1	1	2	9119895	70.7	8106	7676		soil sample collected	isolated and characterized in 1978 by R. Burg and colleagues from a soil sample collected in Shizuoka Prefecture, Japan	1978	Japan	Shizuoka Prefecture Japan
227941.6	Chlamydophila caviae GPIC	Chlamydophila caviae GPIC	227941	Complete	GPIC								2003-04-12T00:00:00Z	12682364	PRJNA228	SAMN02603993	GCA_000007605.1		AE015925,AE015926	NC_003361,NC_004720	TIGR	complete				1	1	2	1181356	39.2	1067	1005
228400.7	Haemophilus somnus 2336	Haemophilus somnus 2336	228400	Complete	2336								2008-02-26T00:00:00Z		PRJNA388	SAMN02598524	GCA_000019405.1		CP000947	NC_010519	US DOE Joint Genome Institute|Virginia Tech|US DOE Joint Genome Institute, USA, Walnut Creek	complete				1		1	2263857	37.4	2123	1980		the lung of a calf which had pneumonia	isolated from the lung of a calf which had pneumonia									Cow, Bos taurus
228405.9	Hyphomonas neptunium ATCC 15444	Hyphomonas neptunium ATCC 15444	228405	Complete	ATCC 15444						ATCC 15444	Yes	2006-09-18T00:00:00Z		PRJNA15721	SAMN02604041	GCA_000013025.1		CP000158	NC_008358	TIGR	complete				1		1	3705021	61.9	3573	3505
228410.6	Nitrosomonas europaea ATCC 19718	Nitrosomonas europaea ATCC 19718	228410	Complete	ATCC 19718						ATCC 19718		2003-04-18T00:00:00Z	12700255	PRJNA52	SAMEA3138193	GCA_000009145.1		AL954747	NC_004757	DOE Joint Genome Institute	complete				1		1	2812094	50.7	2888	2461
230089.6	Photorhabdus temperata subsp. thracensis strain DSM 15199		230089	Complete	DSM 15199						DSM:15199		2015-05-19T00:00:00Z		PRJNA278805	SAMN03433286	GCF_001010285.1		CP011104	NZ_CP011104.1	Kyungpook National University		PacBio	181.96x	RS HGAP Assembly Protocol v. 3.0 in SMRT	1		1	5147098	44.11	5076	4002		entomopathogenic nematodes		2004	Turkey	Turkey						Nematode, Heterorhabditis bacteriophora
2325.3	Thermoanaerobacter kivui DSM 2030		2325	Complete	DSM 2030								2014-10-06T00:00:00Z	25676747	PRJNA257042	SAMN0294717	GCA_000763575.1		CP009170.1	NZ_CP009170.1	Georg-August-University Goettingen, Genomic and Applied Microbiology, Goettingen Genomics Laboratory		Sanger dideoxy sequencing; 454; Illumina	89.20	Mira v. 3.4	1		1	2397824	35.01	2599	2378		Lake Kivu	isolated from Lake Kivu and is able to oxidize hydrogen and to reduce carbon dioxid to acetic acid
232721.9	Acidovorax sp. JS42	Acidovorax sp. JS42	232721	Complete	JS42								2007-01-04T00:00:00Z		PRJNA15685	SAMN02598333	GCA_000015545.1		CP000539,CP000541,CP000540	NC_008782,NC_008766,NC_008765	DOE Joint Genome Institute|National Center for Biotechnology Information, NIH, USA, Bethesda	complete				1	2	3	4585154	66.1	4392	4155		nitrobenzene-contaminated sediment	isolated from nitrobenzene-contaminated sediment and is capable of using 2-nitrotolulene as a sole carbon and energy source
233150.7	Mycoplasma gallisepticum str. R	Mycoplasma gallisepticum str. R(low)	233150	Complete	R(low)								2003-09-02T00:00:00Z	12949158	PRJNA409		GCA_000092585.1		AE015450	NC_004829	University of Connecticut	complete				1		1	996422	2025-05-31	816	726
233316.3	Alteromonas stellipolaris strain LMG 21861		233316	Complete	LMG 21861								2016-02-17T00:00:00Z		PRJNA307085	SAMN04372255	GCF_001562115.1		CP013926,CP013927	NZ_CP013926.1,NZ_CP013927.1	University Miguel Hernandez		Illumina HiSeq	20.0x	IDBA-ud v. 1.1.1	1	1	2	4904192	43.52	4327	4117		seawater		1999	Antarctica	Antarctica				surface	env_biome:sea
233412.5	Haemophilus ducreyi 35000HP	Haemophilus ducreyi 35000HP	233412	Complete	35000HP								2003-07-23T00:00:00Z		PRJNA38	SAMN02604087	GCA_000007945.1		AE017143	NC_002940	Ohio State University	complete				1		1	1698955	38.2	1705	1717		human passage derivative	This strain is a human passage derivative of Haemophilus ducreyi strain 35000 that is serum-resistant.
233413.5	Mycobacterium bovis AF2122/97	Mycobacterium bovis AF2122/97	233413	Complete	AF2122/97								2003-06-06T00:00:00Z	12788972	PRJNA89	SAMEA1705955	GCA_000195835.1		BX248333	NC_002945	Wellcome Trust Sanger Institute	complete				1		1	4345492	65.6	4327	3920		cow suffering necrotic lesions	isolated in 1997 in the UK from a cow suffering necrotic lesions in lung and bronchomediastinal lymph nodes	1997	United Kingdom	United Kingdom						Cow, Bos taurus
234267.13	Candidatus Solibacter usitatus Ellin6076	Candidatus Solibacter usitatus Ellin6076	234267	Complete	Ellin6076								2006-10-16T00:00:00Z	19201974	PRJNA12638	SAMN02598277	GCA_000014905.1		CP000473	NC_008536	DOE Joint Genome Institute	complete				1		1	9965640	61.9	8295	7826		rotationally grazed pasture of perennial ryegrass and white clover	isolated from a rotationally grazed pasture of perennial ryegrass and white clover in Victoria, Australia		Australia	Victoria Australia
234621.6	Rhodococcus erythropolis PR4	Rhodococcus erythropolis PR4	234621	Complete	PR4								2009-04-01T00:00:00Z	16423019	PRJNA20395		GCA_000010105.1		AP008957,AP008932,AP008933,AP008931	NC_012490,NC_007486,NC_007487,NC_007491	NITE	complete				1	3	4	6895538	62.3	6623	6433		Pacific Ocean seawater	isolated from Pacific Ocean seawater		Pacific Ocean	Pacific Ocean
234826.6	Anaplasma marginale str. St. Maries	Anaplasma marginale str. St. Maries	234826	Complete	St Maries								2004-12-08T00:00:00Z		PRJNA40		GCA_000011945.1		CP000030	NC_004842	Washington State University	complete				1		1	1197687	49.8	1171	948		acutely infected cow from Northern Idaho and bears an msp1a genotype of JBB	recovered from an acutely infected cow from Northern Idaho and bears an msp1a genotype of JBB		United States	Northern Idaho						Cow, Bos taurus
234831.3	Pseudoalteromonas sp. SM9913	Pseudoalteromonas sp. SM9913	234831	Complete	SM-9913								2010-12-14T00:00:00Z	20703316	PRJNA39311	SAMN02603856	GCA_000184065.1		CP001796,CP001797	NC_014800,NC_014803	ShanDong University|Tianjin State Laboratory of Microbial Functional Genomics, TEDA College, Nankai University	complete				2		2	4037671	40.28	3691	3712
235279.5	Helicobacter hepaticus ATCC 51449	Helicobacter hepaticus ATCC 51449	235279	Complete	ATCC 51449						ATCC 51449		2003-06-18T00:00:00Z	12810954	PRJNA185	SAMN02604097	GCA_000007905.1		AE017125	NC_004917	University of Wuerzburg	complete				1		1	1799146	35.9	1849	1875		Liver	Liver	1992	United States	USA: Maryland						Mouse, Mus musculus
235909.7	Geobacillus kaustophilus HTA426	Geobacillus kaustophilus HTA426	235909	Complete	HTA426								2004-12-04T00:00:00Z	15576355	PRJNA13233		GCA_000009785.1		BA000043,AP006520	NC_006510,NC_006509	Japan MSTC	complete				1	1	2	3592666	52	3730	3540		deep sea sediment of the Mariana Trench	isolated from deep sea sediment of the Mariana Trench in the Pacific Ocean and belongs to a closely related group of thermophilic Bacillus spp		Pacific Ocean	Mariana Trench, Pacific Ocean
237609.3	Pseudomonas alkylphenolia strain KL28		237609	Complete	KL28								2014-08-29T00:00:00Z	1.94526e+07	PRJNA255831	SAMN02929205	GCA_000746525.1		CP009048.1	NZ_CP009048.1	Seoul National University		Illumina MiSeq; 454 GS Junior	122x; 8x	ABySS assembler v. 1.3.6	1		1	5764622	60.6	5199	5177		soil		2002	South Korea	South Korea: Changwon
240015.3	Acidobacterium capsulatum ATCC 51196	Acidobacterium capsulatum ATCC 51196	240015	Complete	ATCC 51196						ATCC 51196	Yes	2009-03-30T00:00:00Z	19201974	PRJNA28085	SAMN02603447	GCA_000022565.1		CP001472	NC_012483	J. Craig Venter Institute	complete				1		1	4127356	60.5	3395	3377		acidic mine drainage	isolated from acidic mine drainage in Yanahara mine, Okayama, Japan		Japan	Yanahara mine, Okayama, Japan
240292.6	Anabaena variabilis ATCC 29413	Anabaena variabilis ATCC 29413	240292	Complete	ATCC 29413						ATCC 29413	Yes	2005-09-15T00:00:00Z		PRJNA10642	SAMN02598253	GCA_000204075.1		CP000118,CP000120,CP000121,CP000119,CP000117	NC_014000,NC_007411,NC_007412,NC_007410,NC_007413	DOE Joint Genome Institute	complete				2	3	5	7105752	41.4	6436	5710
242231.10	Neisseria gonorrhoeae FA 1090	Neisseria gonorrhoeae FA 1090	242231	Complete	FA 1090								2005-02-14T00:00:00Z		PRJNA23	SAMN02604088	GCA_000006845.1		AE004969	NC_002946	University of Oklahoma	complete				1		1	2153922	52.7	2628	2002		patient with disseminated gonococcal infections	isolated from a patient with disseminated gonococcal infections									Human, Homo sapiens			disseminated gonococcal infections
242619.8	Porphyromonas gingivalis W83	Porphyromonas gingivalis W83	242619	Complete	W83				MLST.Porphyromonas_gingivalis.24				2003-09-02T00:00:00Z		PRJNA48	SAMN02603720	GCA_000007585.1		AE015924	NC_002950	Porphyromonas gingivalis Genome Project|TIGR|The Forsyth Institute	complete				1		1	2343476	48.3	2078	1909		unknown human infection	isolated by H. Werner in the 1950s in Bonn, Germany, from an unknown human infection	1950	Germany	Germany: Bonn						Human, Homo sapiens
243090.15	Rhodopirellula baltica SH 1	Rhodopirellula baltica SH 1	243090	Complete	1						DSM 10527		2003-07-02T00:00:00Z		PRJNA413	SAMEA3138332	GCA_000196115.1		BX119912	NC_005027	Max Planck Institute	complete				1		1	7145576	55.4	6456	7325		water column of Kieler Bucht (a fiord near the city of Kiel	isolated from the water column of Kieler Bucht (a fiord near the city of Kiel in Germany) and seems to be strongly involved in the first part of the degradation of complex macromolecules produced by autotrophic organisms like algae and cyanobacteria		Germany	Kiel, Germany
243159.4	Acidithiobacillus ferrooxidans ATCC 23270	Acidithiobacillus ferrooxidans ATCC 23270	243159	Complete	ATCC 23270						ATCC 23270		2008-12-19T00:00:00Z	19077236	PRJNA53	SAMN02603974	GCA_000021485.1		CP001219	NC_011761	TIGR	complete				1		1	2982397	58.8	3015	3147		bituminous coal mine effluent	isolated from bituminous coal mine effluent
243160.12	Burkholderia mallei ATCC 23344	Burkholderia mallei ATCC 23344	243160	Complete	ATCC 23344				MLST.Burkholderia_cepacia_complex.734,MLST.Burkholderia_pseudomallei.40		ATCC 23344	Yes	2004-09-21T00:00:00Z		PRJNA171	SAMN02603987	GCA_000011705.1		CP000010,CP000011	NC_006348,NC_006349	TIGR	complete				2		2	5835527	68.5	5724	5024		Chinese patient	came from a Chinese patient in Burma who had glanders in 1944	1944	Myanmar	Burma						Human, Homo sapiens
243161.6	Chlamydia muridarum Nigg	Chlamydia muridarum Nigg	243161	Complete								Yes	2000-02-24T00:00:00Z	10684935	PRJNA229		GCA_000006685.1		AE002160,AE002162	NC_002620,NC_002182	TIGR	complete				1	1	2	1080451	40.3	992	911
243164.10	Dehalococcoides ethenogenes 195	Dehalococcoides ethenogenes 195	243164	Complete	195								2005-01-07T00:00:00Z	15637277	PRJNA214		GCA_000011905.1		CP000027	NC_002936	TIGR	complete				1		1	1469720	48.9	1548	1580
243230.17	Deinococcus radiodurans R1	Deinococcus radiodurans R1	243230	Complete	R1						ATCC 13939	Yes	1999-11-24T00:00:00Z	10567266	PRJNA65	SAMN02603976	GCA_000008565.1		AE000513,AE001825,AE001826,AE001827	NC_001263,NC_001264,NC_000958,NC_000959	TIGR	complete				2	2	4	3284156	66.6	3261	3167
243231.5	Geobacter sulfurreducens PCA	Geobacter sulfurreducens PCA	243231	Complete	PCA								2003-12-13T00:00:00Z	14671304	PRJNA192	SAMN02603989	GCA_000007985.2		AE017180	NC_002939	TIGR	complete				1		1	3814139	60.9	3473	3445		surface sediments of a hydrocarbon-contaminated ditch	isolated from surface sediments of a hydrocarbon-contaminated ditch in Norman, Oklahoma		United States	Norman Oklahoma
243233.7	Methylococcus capsulatus str. Bath	Methylococcus capsulatus str. Bath	243233	Complete	Bath								2004-09-24T00:00:00Z	15383840	PRJNA21	SAMN02603968	GCA_000008325.1		AE017282	NC_002977	TIGR	complete				1		1	3304561	63.6	3150	2956
243265.5	Photorhabdus luminescens subsp. laumondii TTO1	Photorhabdus luminescens subsp. laumondii TTO1	243265	Complete	TTO1								2003-10-07T00:00:00Z	14528314	PRJNA9605	SAMEA3138334	GCA_000196155.1		BX470251	NC_005126	Institut Pasteur	complete				1		1	5688987	42.8	5519	4683			isolated on Trinidad and Tobago		Trinidad and Tobago	Trinidad and Tobago						Nematode, Heterorhabditis bacteriophora
243272.4	Mycoplasma arthritidis 158L3-1	Mycoplasma arthritidis 158L3-1	243272	Complete	158L3-1								2008-06-25T00:00:00Z	18573899	PRJNA1422	SAMN02604019	GCA_000020065.1		CP001047	NC_011025	TIGR	complete				1		1	820453	2025-07-30	645	631
243273.25	Mycoplasma genitalium G37	Mycoplasma genitalium G37	243273	Complete	G37							Yes	1995-10-20T00:00:00Z	7569993,8253680,8524858,16407165	PRJNA97		GCA_000027325.1		L43967	NC_000908	TIGR	complete				1		1	580076	2025-07-31	542	475		male patient with nongonococcal urethritis	isolated as a urethral specimen from a male patient with nongonococcal urethritis									Human, Homo sapiens	male		nongonococcal urethritis
243274.5	Thermotoga maritima MSB8	Thermotoga maritima MSB8	243274	Complete	MSB8							Yes	1999-06-09T00:00:00Z	10360571	PRJNA111		GCA_000008545.1		AE000512	NC_000853	TIGR	complete				1		1	1860725	46.2	1899	1858		geothermal marine area near Vulcano, Italy	isolated from a geothermal marine area near Vulcano, Italy		Italy	Vulcano Italy
243275.7	Treponema denticola ATCC 35405	Treponema denticola ATCC 35405	243275	Complete	ATCC 35405						ATCC 35405	Yes	2004-04-06T00:00:00Z	15064399	PRJNA4	SAMN02603967	GCA_000008185.1		AE017226	NC_002967	TIGR|Baylor College of Medicine	complete				1		1	2843201	37.9	2629	2767		human periodontal pocket	isolated from a human periodontal pocket and is the type strain of this organism									Human, Homo sapiens
243276.5	Treponema pallidum subsp. pallidum str. Nichols	Treponema pallidum subsp. pallidum str. Nichols	243276	Complete	Nichols								1998-07-17T00:00:00Z	9665876	PRJNA5		GCA_000008605.1		AE000520	NC_000919	US DOE Joint Genome Institute (JGI-PGF)|TIGR|Broad Institute of MIT and Harvard, USA, Cambridge|J Craig Venter Institute, USA, Rockville|US DOE Joint Genome Institute, USA, Walnut Creek|University of Florida, Plant Pathology Department, USA, Gainesville|University of Texas	complete				1		1	1138011	52.8	1099	1036		neurosyphilitic patient	isolated in 1912 from a neurosyphilitic patient and is virulent	1912								Human, Homo sapiens
243277.26	Vibrio cholerae O1 biovar El Tor str. N16961	Vibrio cholerae O1 biovar El Tor str. N16961	243277	Complete	N16961		biovar El		MLST.Vibrio_cholerae.69				2000-08-22T00:00:00Z	10952301	PRJNA36		GCA_000006745.1		AE003852,AE003853	NC_002505,NC_002506	TIGR	complete				2		2	4033464	47.5	3721	3835		the classical biotype due to hemolysin production	isolated in 1971 in Bangladesh and is distinguished from the classical biotype due to hemolysin production	1971	Bangladesh	Bangladesh
243365.4	Chromobacterium violaceum ATCC 12472	Chromobacterium violaceum ATCC 12472	243365	Complete	ATCC 12472						ATCC 12472		2003-09-23T00:00:00Z	14500782	PRJNA444	SAMN02603528	GCA_000007705.1		AE016825	NC_005085	LNCC - Laboratorio Nacional de Computacao Cientifica	complete				1		1	4751080	64.8	4327	4407		freshwater	isolated from freshwater in Malaya		Malaya	Malaya
244581.5	Candidatus Caedibacter acanthamoebae		244581	Complete									2014-08-22T00:00:00Z	-	PRJNA254818	SAMN02905703	GCA_000743035.1		CP008936.1,CP008939.1,CP008940.1,CP008937.1,CP008938.1	-	University of Virginia		454 GS FLX Titanium	70x	Newbler v. 2.5.3	1	1	5	2175773	379185	2225	1683				2009								Acanthamoeba polyphaga HN-3
245012.3	butyrate-producing bacterium SM4/1	butyrate-producing bacterium SM4/1	245012	Complete	SM4/1								2010-04-23T00:00:00Z		PRJNA45955	SAMEA3138375	GCA_000210675.1		FP929060	-	metaHIT|The Wellcome Trust Sanger Institute	complete	454	14x		1		1	3108859	39.66	2860	1684												Human, Homo sapiens				Gastrointestinal tract
245014.3	butyrate-producing bacterium SS3/4	butyrate-producing bacterium SS3/4	245014	Complete	SS3/4								2010-03-25T00:00:00Z		PRJNA39155	SAMEA3138354	GCA_000209895.1		FP929062	-	Wellcome Trust Sanger Institute	complete	454	16x		1		1	3601020	46.35	3302	2993		human intestine	from the human intestine.									Human, Homo sapiens				Gastrointestinal tract
245018.3	butyrate-producing bacterium SSC/2	butyrate-producing bacterium SSC/2	649756	Complete	SSC/2								2010-03-25T00:00:00Z		PRJNA45957		GCA_000210695.1		FP929061	-	metaHIT|The Wellcome Trust Sanger Institute	complete	454	29x		1		1	3114788	36.28	3007	2771												Human, Homo sapiens				Gastrointestinal tract
246194.6	Carboxydothermus hydrogenoformans Z-2901	Carboxydothermus hydrogenoformans Z-2901	246194	Complete	Z-2901								2005-10-21T00:00:00Z	16311624	PRJNA253	SAMN02603998	GCA_000012865.1		CP000141	NC_007503	TIGR	complete				1		1	2401520	42	2557	2620		hot swamp from Kunashir Island, Russia	isolated from a hot swamp from Kunashir Island, Russia
246195.4	Dichelobacter nodosus VCS1703A	Dichelobacter nodosus VCS1703A	246195	Complete	VCS1703A				MLST.Dichelobacter_nodosus.19				2007-05-04T00:00:00Z	17468768	PRJNA50	SAMN02603972	GCA_000015345.1		CP000513	NC_009446	TIGR	complete				1		1	1389350	44.4	1342	1280
246196.19	Mycobacterium smegmatis str. MC2 155	Mycobacterium smegmatis str. MC2 155	246196	Complete	MC2 155								2006-11-20T00:00:00Z		PRJNA92		GCA_000015005.1		CP000480	NC_008596	TIGR	complete				1		1	6988209	67.4	6757	6716			isolated in 1990	1990
246197.24	Myxococcus xanthus DK 1622	Myxococcus xanthus DK 1622	246197	Complete	DK 1622								2006-06-07T00:00:00Z	17015832	PRJNA1421	SAMN02604018	GCA_000012685.1		CP000113	NC_008095	TIGR	complete				1		1	9139763	68.9	7378	7331
246198.10	Prevotella intermedia 17		246198	Complete											PRJNA175	SAMN02603988	GCA_000261025.1		CP003502.1,CP003503.1	NC_017860.1,NC_017861.1						2		2	2699437	43.48	2455	2266
246200.7	Ruegeria pomeroyi DSS-3	Ruegeria pomeroyi DSS-3	246200	Complete	DSS-3							Yes	2004-12-17T00:00:00Z	1.56026e+07	PRJNA281	SAMN02604003	GCA_000011965.2		CP000031,CP000032	NC_003911,NC_006569	TIGR|University of Georgia Department of Marine Sciences|University of Georgia Department of Microbiology|University of South Alabama, Department of Marine Sciences	complete				1	1	2	4601053	64.07	4445	4252			isolated off of the coast of Georgia in 1998	1998	Atlantic Ocean	off of the coast of Georgia
246273.3	Wolbachia endosymbiont of Cimex lectularius wCle		246273	Complete	wCle				MLST.Wolbachia.8				2014-06-10T00:00:00Z	24982177	PRJDB748	-	GCA_000829315.1		AP013028.1	NZ_AP013028.1	The Open University of Japan		Sanger	10x	phred/phrap/consed	1		1	1250060	36.25	1461	1216												Cimex lectularius JESC
246432.6	Staphylococcus equorum strain KS1039		246432	Complete	KS1039								2015-11-05T00:00:00Z		PRJNA299343	SAMN04196999	GCF_001432245.1		CP013114	NZ_CP013114.1	Shinansan University		Illumina; PacBio	653.73	CLC Genomics Workbench v. 7.5.1	1		1	2822193	33.07	2713	2681		saeu-jeotgal, salted fermented food		Mar-2010	South Korea	South Korea: Suwon
246787.4	Bacteroides cellulosilyticus strain WH2		246787	Complete	WH2								2015-10-16T00:00:00Z	26430127	PRJNA289334	SAMN03852682	GCA_001318345.1		CP012801	NZ_CP012801.1	Washington University in St. Louis		PacBio; Illumina MiSeq	209x	HGAP 2.0 and Celera v. AUG-2014	1		1	7084828	42.7	5734	5475		feces		10-Oct-2009	United States	USA:Woods Hole						Human, Homo sapiens
247156.8	Nocardia farcinica IFM 10152	Nocardia farcinica IFM 10152	247156	Complete	IFM 10152							Yes	2004-10-07T00:00:00Z	15466710	PRJNA13117		GCA_000009805.1		AP006618,AP006619,AP006620	NC_006361,NC_006362,NC_006363	Department of Bioactive Molecules, National Institute of Infectious Diseases|Department of Molecular Function, Research Center for Pathogenic Fungi and Micobial Toxicosis|Laboratory of Genomic Information, Kitasato Institute for Life Sciences|School of Science, Kitasato University	complete				1	2	3	6292344	70.7	5935	5936		the bronchus of a male Japanese patient	isolated from the bronchus of a male Japanese patient									Human, Homo sapiens	male
251221.4	Gloeobacter violaceus PCC 7421	Gloeobacter violaceus PCC 7421	251221	Complete	PCC 7421								2003-11-19T00:00:00Z	1.46213e+07	PRJNA9606		GCA_000011385.1		BA000045	NC_005125	Kazusa	complete				1		1	4659019	62	4459	4430		calcereous (chalky) rock	isolated from a calcereous (chalky) rock in Switzerland		Switzerland	Switzerland
251229.3	Chroococcidiopsis thermalis PCC 7203	Chroococcidiopsis thermalis PCC 7203	251229	Complete	PCC 7203								2012-12-05T00:00:00Z		PRJNA38119	SAMN02261359	GCA_000317125.1	SRR3926539,SRR3926540,SRR3926541	CP003597.1,CP003598.1,CP003599.1	NC_019695.1,NC_019699.1,NC_019696.1	JGI	complete	454/Illumina	30x	1	1	2	3	6689401	44.47	6978	5752		soil sample, near Greifswald, East Germany			Germany	Germany: Greifswald, East Germany	5410114	133885
254945.25	Ehrlichia ruminantium str. Welgevonden	Ehrlichia ruminantium str. Welgevonden	254945	Complete	Welgevonden								2005-02-04T00:00:00Z	16547041	PRJNA13355		GCA_000050425.1		CR925678	NC_006832	CIRAD, France	complete				1		1	1512977	2025-05-27	1015	958		nfected tick	obtained from an infected tick and maintained by serial infection in mice									Tick, Amblyomma hebraeum
254945.26	Ehrlichia ruminantium str. Welgevonden (Prj:9614)	Ehrlichia ruminantium str. Welgevonden	254945	Complete	Welgevonden								2005-01-07T00:00:00Z		PRJNA9614		GCA_000026005.1		CR767821	NC_005295	University of Pretoria, South Africa	complete				1		1	1516355	2025-05-27	1011	888		infected tick	isolated in mice from an infected tick									Tick, Amblyomma hebraeum
255470.8	Dehalococcoides sp. CBDB1	Dehalococcoides sp. CBDB1	255470	Complete	CBDB1								2005-08-19T00:00:00Z	16116419	PRJNA15604		GCA_000009025.1		AJ965256	NC_007356	Max Planck Institute	complete				1		1	1395502	47	1475	1458		enriched chlorobenzene-dechlorinatng mixed culture from anoxic river sediment	isolated from an enriched chlorobenzene-dechlorinatng mixed culture from anoxic river sediment
257309.4	Corynebacterium diphtheriae NCTC 13129	Corynebacterium diphtheriae NCTC 13129	257309	Complete	NCTC 13129		biovar gravis		MLST.Corynebacterium_diphtheriae.8		NCTC 13129		2003-11-07T00:00:00Z	14602910	PRJNA87	SAMEA1705951	GCA_000195815.1		BX248353	NC_002935	Wellcome Trust Sanger Institute	complete				1		1	2488635	53.5	2390	2272		the pharyngeal membrane of a 72-year-old unimmunized UK female with clinical diphtheria acquired during a short Baltic cruise	isolated in 1997 from the pharyngeal membrane of a 72-year-old unimmunized UK female with clinical diphtheria acquired during a short Baltic cruise	1997	United Kingdom	United Kingdom						Human, Homo sapiens	female	72
257313.5	Bordetella pertussis Tohama I	Bordetella pertussis Tohama I	257313	Complete	Tohama I				MLST.Bordetella_spp.1				2003-08-12T00:00:00Z		PRJNA26	SAMEA1705933	GCA_000195715.1		BX470248	NC_002929	Wellcome Trust Sanger Institute	complete				1		1	4086189	67.7	4170	3436		patient with whooping cough and has been studied extensively for over 40 years	isolated from a patient with whooping cough and has been studied extensively for over 40 years									Human, Homo sapiens			whooping cough
257314.6	Lactobacillus johnsonii NCC 533	Lactobacillus johnsonii NCC 533	257314	Complete	NCC 533								2004-02-18T00:00:00Z	14966310,14983040,15006820	PRJNA9638	SAMN02603676	GCA_000008065.1		AE017198	NC_005362	Nestle Research Center, Switzerland	complete				1		1	1992676	34.6	1858	1821		the Nestle strain collection	isolate from the Nestle strain collection
257363.4	Rickettsia typhi str. Wilmington	Rickettsia typhi str. Wilmington	257363	Complete	Wilmington								2004-08-20T00:00:00Z	15317790	PRJNA10679	SAMN02603327	GCA_000008045.1		AE017197	NC_006142	Baylor College of Medicine	complete				1		1	1111496	2025-09-28	892	838
258594.8	Rhodopseudomonas palustris CGA009	Rhodopseudomonas palustris CGA009	258594	Complete	CGA009								2004-01-06T00:00:00Z	14704707	PRJNA57	SAMEA3138319	GCA_000195775.1		BX571963,BX571964	NC_005296,NC_005297	DOE Joint Genome Institute	complete				1	1	2	5467640	65	5089	4820
259536.19	Psychrobacter arcticus 273-4	Psychrobacter arcticus 273-4	259536	Complete	273-4								2005-07-20T00:00:00Z	20154119	PRJNA9633	SAMN02598544	GCA_000012305.1		CP000082	NC_007204	DOE Joint Genome Institute	complete				1		1	2650701	42.8	2531	2120
260799.14	Bacillus anthracis str. Sterne	Bacillus anthracis str. Sterne	260799	Complete	Sterne				MLST.Bacillus_cereus.1				2004-06-24T00:00:00Z		PRJNA10878		GCA_000008165.1		AE017225	NC_005945	DOE Joint Genome Institute	complete				1		1	5228663	35.4	5698	5287
261164.3	Psychrobacter alimentarius strain PAMC 27889		261164	Complete	PAMC 27889						PAMC:27889		2016-04-04T00:00:00Z		PRJNA315071	SAMN04549283	GCF_001606025.1		CP014945,CP014946	NZ_CP014945.1,NZ_CP014946.1	Korea Polar Research Institute		PacBio RS II with P6-C4 chemistry	185.42X coverage	SMRT Analysis v. 2.3.0		1	2	3349444	42.86	2879	2677		rock (ENVO:00001995)		2013-12-19	Antarctica	Antarctica: Northern Victoria Land					env_biome:cold temperature habitat (ENVO:00002026)
261292.4	Nitrosomonas sp. Is79A3	Nitrosomonas sp. Is79A3	261292	Complete	Is79A3								2011-06-29T00:00:00Z		PRJNA52837	SAMN02232044	GCA_000219585.1	SRR191791,SRR3922598	CP002876	NC_015731	US DOE Joint Genome Institute|DOE Joint Genome Institute|JGI-PSF	complete				1		1	3783444	45.44	3805	3372
261317.3	Buchnera aphidicola (Cinara tujafilina)	Buchnera aphidicola (Cinara tujafilina)	261317	Complete	Cinara tujafilina								2011-06-09T00:00:00Z	21571878	PRJNA41379	SAMN02603413	GCA_000217635.1		CP001817	NC_015662	Instituto Cavanilles Biodiversidad y Biologia evolutiva.Universidad Valencia|GATC Biotech AG	complete				1		1	444925	2025-03-23	410	359
261594.21	Bacillus anthracis str. 'Ames Ancestor'	Bacillus anthracis str. 'Ames Ancestor'	261594	Complete	Ames 0581				MLST.Bacillus_cereus.1			Yes	2004-05-20T00:00:00Z	18952800	PRJNA10784	SAMN02603433	GCA_000008445.1		AE017334,AE017335,AE017336	NC_007530,NC_007323,NC_007322	J. Craig Venter Institute	complete				1	2	3	5503926	35.2	6010	5584
262316.17	Mycobacterium avium subsp. paratuberculosis K-10	Mycobacterium avium subsp. paratuberculosis K-10	262316	Complete	k10								2004-01-30T00:00:00Z	16116077	PRJNA91	SAMN02604086	GCA_000007865.1		AE016958	NC_002944	University of Minnesota	complete				1		1	4829781	69.3	4627	4350		Bovine Johne's disease	isolated from a dairy herd in Wisconsin in the 1970's by investigators from the USDA National Animal Disease Center	1970's	United States	Wisconsin						Cow, Bos taurus
262543.8	Exiguobacterium sibiricum 255-15	Exiguobacterium sibiricum 255-15	262543	Complete	255-15								2008-04-03T00:00:00Z	1.64894e+07	PRJNA10649	SAMN00120225	GCA_000019905.1	SRR072788,SRR090726	CP001022,CP001024,CP001023	NC_010556,NC_010550,NC_010549	DOE Joint Genome Institute	complete				1	2	3	3040786	47.7	3096	3015		2-3 million-year permafrost core	isolated from a 2-3 million-year permafrost core in Siberia, Russia and can survive and grow rapidly at low temperatures		Russia	Siberia Russia
262698.4	Brucella abortus bv. 1 str. 9-941	Brucella abortus bv. 1 str. 9-941	262698	Complete	9-941		biovar 1		MLST.Brucella_spp.1				2005-04-05T00:00:00Z	15805518	PRJNA9619	SAMN02604220	GCA_000008145.1		AE017223,AE017224	NC_006932,NC_006933	University of Minnesota	complete				2		2	3286445	57.2	3476	3085					United States	USA:Wyoming						Cow, Bos taurus
262719.5	Mycoplasma hyopneumoniae J	Mycoplasma hyopneumoniae J	262719	Complete	J				MLST.Mycoplasma_hyopneumoniae.28		ATCC 25934		2005-08-05T00:00:00Z	16077101	PRJNA10675	SAMN02603526	GCA_000008205.1		AE017243	NC_007295	LNCC - Laboratorio Nacional de Computacao Cientifica	complete				1		1	897405	2025-05-28	753	657		agricultural sample	isolated from an agricultural sample
262723.5	Mycoplasma synoviae 53	Mycoplasma synoviae 53	262723	Complete	53				MLST.Mycoplasma_synoviae.1				2005-08-05T00:00:00Z	16077101	PRJNA10676	SAMN02603527	GCA_000008245.1		AE017245	NC_007294	LNCC - Laboratorio Nacional de Computacao Cientifica	complete				1		1	799476	2025-05-28	730	659		broiler breeder	isolated from a broiler breeder in the state of Parana in Brazil		Brazil	Brazil
262724.6	Thermus thermophilus HB27	Thermus thermophilus HB27	262724	Complete	HB27								2004-04-06T00:00:00Z	15064768	PRJNA10617	SAMN02603291	GCA_000008125.1		AE017221,AE017222	NC_005835,NC_005838	University of Goettingen	complete				1		2	2127482	69.4	1979	2210		natural thermal environment	isolated from a natural thermal environment in Japan		Japan	Japan
262768.5	Onion yellows phytoplasma OY-M	Onion yellows phytoplasma OY-M	262768	Complete	OY-M								2003-12-09T00:00:00Z	14661021	PRJNA9615		GCA_000009845.1		AP006628	NC_005303	University of Tokyo, Japan	complete				1		1	860631	2025-08-27	967	754		wild-type disease-causing strain (OY-W; onions yellow disease)	derived from a wild-type disease-causing strain (OY-W; onions yellow disease) which was isolated in Saga Prefecture, Japan, in 1982, and shows mild symptoms and does not cause stunting nor phloem hyperplasia (excessive increase in number of cells)
263358.5	Verrucosispora maris AB-18-032	Verrucosispora maris AB-18-032	263358	Complete	AB18-032								2011-04-13T00:00:00Z		PRJNA59863	SAMN02603167	GCA_000204155.1		CP002638,CP002639	NC_015409,NC_015434	CSBL at Korea University	complete				1	1	2	6732271	70.85	6064	6009
264198.6	Ralstonia eutropha JMP134	Ralstonia eutropha JMP134	264198	Complete	JMP134								2005-08-10T00:00:00Z		PRJNA10646	SAMN02598255	GCA_000203875.1		CP000090,CP000093,CP000091,CP000092	NC_007337,NC_007347,NC_007348,NC_007336	DOE Joint Genome Institute	complete				2	2	4	7255290	64.4	6666	6446
264199.4	Streptococcus thermophilus LMG 18311	Streptococcus thermophilus LMG 18311	264199	Complete	LMG 18311				MLST.Streptococcus_thermophilus.6,MLST.Streptococcus_thermophilus_2.108		LMG 18311		2004-11-15T00:00:00Z	15543133	PRJNA13162	SAMN02604079	GCA_000011825.1		CP000023	NC_006448	Univ. Catholique de Louvain, Belgium	complete				1		1	1796846	39.1	2010	1889		commercial yogurt	isolated from commercial yogurt in 1974 in the United Kingdom and is easily manipulated genetically	1974	United Kingdom	United Kingdom						Human, Homo sapiens
264201.15	Candidatus Protochlamydia amoebophila UWE25	Candidatus Protochlamydia amoebophila UWE25	264201	Complete	UWE25								2004-04-10T00:00:00Z	15073324	PRJNA10700	SAMEA3138214	GCA_000011565.1	SRR5123091	BX908798	NC_005861	University of Vienna, Austria	complete				1		1	2414465	34.7	2085	2031			environmental isolate									Acanthamoeba sp.
264202.11	Chlamydophila felis Fe/C-56	Chlamydophila felis Fe/C-56	264202	Complete	Fe/C-56								2006-03-09T00:00:00Z	16766509	PRJNA370		GCA_000009945.1		AP006861,AP006862	NC_007899,NC_007900	Japanese Consortium/Yamaguchi Univ.|Kitasato Univ.	complete				1	1	2	1173791	39.3	1062	1013		cat with conjunctivitis	isolated from a cat with conjunctivitis									Cat, Felis catus
264203.5	Zymomonas mobilis subsp. mobilis ZM4 = ATCC 31821	Zymomonas mobilis subsp. mobilis ZM4	264203	Complete	ZM4								2004-12-12T00:00:00Z	1.55925e+07	PRJNA12354	SAMN02603579	GCA_000007105.1		AE008692	NC_006526	Macrogen Inc.	complete				1		1	2056363	46.3	1904	1728		fermenting sugarcane juice	isolated from fermenting sugarcane juice and is wild-type and unable to utilize xylose									Sugarcane, Saccharum officinarum
264462.9	Bdellovibrio bacteriovorus HD100	Bdellovibrio bacteriovorus HD100	264462	Complete	HD100						DSM 50701	Yes	2004-01-31T00:00:00Z		PRJNA9637	SAMEA3138335	GCA_000196175.1		BX842601	NC_005363	Max Planck Institute	complete				1		1	3782950	50.6	3592	3587
264730.9	Pseudomonas syringae pv. phaseolicola 1448A	Pseudomonas syringae pv. phaseolicola 1448A	264730	Complete	1448A			pathovar phaseolicola					2005-08-01T00:00:00Z		PRJNA12416		GCA_000012205.1		CP000059,CP000058,CP000060	NC_007274,NC_005773,NC_007275	Cornell University|TIGR	complete				1	1	3	6112448	57.9	5569	5172
264731.4	Prevotella ruminicola 23	Prevotella ruminicola 23	264731	Complete	23								2010-04-09T00:00:00Z	20585943	PRJNA10619	SAMN02604020	GCA_000025925.1		CP002006	NC_014033	TIGR	complete				1		1	3619559	47.7	2861	2763
264732.11	Moorella thermoacetica ATCC 39073	Moorella thermoacetica ATCC 39073	264732	Complete	ATCC 39073						ATCC 39073		2005-12-12T00:00:00Z	18631365	PRJNA10648	SAMN02598257	GCA_000013105.1		CP000232	NC_007644	DOE Joint Genome Institute	complete				1		1	2628784	55.8	2746	2463
265072.11	Methylobacillus flagellatus KT	Methylobacillus flagellatus KT	265072	Complete	KT								2006-04-10T00:00:00Z	17416667	PRJNA10647	SAMN02598256	GCA_000013705.1		CP000284	NC_007947	DOE Joint Genome Institute	complete				1		1	2971517	55.7	2896	2753		activated sludge found at the wastewater treatment plant	isolated from activated sludge found at the wastewater treatment plant in Moscow, Russia and is the fastest growing methylotroph discovered		Russia	Moscow Russia
265311.5	Mesoplasma florum L1	Mesoplasma florum L1	265311	Complete	L1						ATCC 33453	Yes	2004-07-19T00:00:00Z		PRJNA10650	SAMN03081416	GCA_000008305.1		AE017263	NC_006055	Broad Institute	complete				1		1	793224	27	685	682		the surface of the lemon tree flower	isolated from the surface of the lemon tree flower
266117.10	Rubrobacter xylanophilus DSM 9941	Rubrobacter xylanophilus DSM 9941	266117	Complete	DSM 9941						DSM 9941	Yes	2006-06-09T00:00:00Z		PRJNA10670	SAMN02598258	GCA_000014185.1		CP000386	NC_008148	DOE Joint Genome Institute	complete				1		1	3225748	70.5	3181	3140
266264.9	Cupriavidus metallidurans CH34	Cupriavidus metallidurans CH34	266264	Complete	CH34								2006-04-26T00:00:00Z		PRJNA250	SAMN02598450	GCA_000196015.1		CP000352,CP000353,CP000354,CP000355	NC_007973,NC_007974,NC_007971,NC_007972	DOE Joint Genome Institute	complete				2	2	4	6913352	63.5	6350	6319
266265.5	Burkholderia xenovorans LB400	Burkholderia xenovorans LB400	266265	Complete	LB400							Yes	2006-04-10T00:00:00Z	17030797	PRJNA254		GCA_000013645.1		CP000270,CP000271,CP000272	NC_007951,NC_007952,NC_007953	DOE Joint Genome Institute	complete				3		3	9731138	62.6	9140	8702		contaminated soil	found in contaminated soil in upstate New York		United States	upstate New York
266779.9	Chelativorans sp. BNC1	Chelativorans sp. BNC1	266779	Complete	BNC1								2006-07-11T00:00:00Z		PRJNA10690	SAMN02598260	GCA_000014245.1		CP000389,CP000390,CP000391,CP000392	NC_008242,NC_008254,NC_008243,NC_008244	DOE Joint Genome Institute	complete				1	3	4	4935185	61.1	4899	4543		mixed-culture enriched from sewage using the chelating agent EDTA (binds divalent cations - ethylenediamine tetraacetic acid) as the sole carbon and nitrogen source	isolated from a mixed-culture enriched from sewage using the chelating agent EDTA (binds divalent cations - ethylenediamine tetraacetic acid) as the sole carbon and nitrogen source
266834.11	Sinorhizobium meliloti 1021	Sinorhizobium meliloti 1021	266834	Complete	1021				MLST.Sinorhizobium_spp.12				2001-07-28T00:00:00Z	11474104,11481430,11481432,11481431	PRJNA19	SAMEA3283068	GCA_000006965.1		AL591688,AE006469,AL591985	NC_003047,NC_003037,NC_003078	MELILO	complete				1	2	3	6691694	62.2	6489	6218
266835.9	Mesorhizobium loti MAFF303099	Mesorhizobium loti MAFF303099	266835	Complete	MAFF303099								2001-02-24T00:00:00Z	11214968	PRJNA18		GCA_000009625.1		BA000012,BA000013,AP003017	NC_002678,NC_002679,NC_002682	Kazusa	complete				1	1	3	7596297	62.5	7150	7271
266940.11	Kineococcus radiotolerans SRS30216	Kineococcus radiotolerans SRS30216	266940	Complete	SRS30216							Yes	2007-07-10T00:00:00Z		PRJNA10689		GCA_000017305.1		CP000750,CP000751,CP000752	NC_009664,NC_009806,NC_009660	DOE Joint Genome Institute	complete				1	2	3	4956672	74.2	4688	4681		high-level radioactive waste cell at the Savannah River Site	isolated from a high-level radioactive waste cell at the Savannah River Site in Aiken, South Carolina, USA, in 2002	2002	United States	Savannah River Site in Aiken, South Carolina, USA
267608.8	Ralstonia solanacearum GMI1000	Ralstonia solanacearum GMI1000	267608	Complete	GMI1000								2002-02-02T00:00:00Z	11823852	PRJNA13	SAMEA3138192	GCA_000009125.1	SRR5155486,SRR5155487,SRR5155488	AL646052,AL646053	NC_003295,NC_003296	Genoscope	complete				1	1	2	5810922	67	5153	5113		tomato plant	isolated from the tomato plant and is also pathogenic on Arabidopsis thaliana									Tomato, Solanum lycopersicum
267671.5	Leptospira interrogans serovar Copenhageni str. Fiocruz L1-130	Leptospira interrogans serovar Copenhageni str. Fiocruz L1-130	267671	Complete	Fiocruz L1-130	serovar Copenhageni			MLST.Leptospira_spp.17,MLST.Leptospira_spp_2.47,MLST.Leptospira_spp_3.2				2004-03-19T00:00:00Z	15028702	PRJNA10687	SAMN02603847	GCA_000007685.1		AE016823,AE016824	NC_005823,NC_005824	Sao Paulo state (Brazil) Consortium	complete				2		2	4627366	35	4550	3658		patient with severe leptospirosis during an epidemic	isolated from a patient with severe leptospirosis during an epidemic in 1996	1996								Human, Homo sapiens			severe leptospirosis during an epidemic
267747.3	Propionibacterium acnes KPA171202	Propionibacterium acnes KPA171202	267747	Complete					MLST.Propionibacterium_acnes.5				2004-08-03T00:00:00Z	15286373	PRJNA12460	SAMN02603281	GCA_000008345.1		AE017283	NC_006085	University of Goettingen	complete				1		1	2560265	60	2422	2297		human skin	Isolated from human skin, this strain is used for comparative genomics									Human, Homo sapiens
267748.5	Mycoplasma mobile 163K	Mycoplasma mobile 163K	267748	Complete	163K						ATCC 43663		2004-08-04T00:00:00Z	15289470	PRJNA10697	SAMN03081417	GCA_000008365.1		AE017308	NC_006908	Broad Institute	complete				1		1	777079	25	670	633		the gills of a fresh-water fish, the tench	isolated (1984) from the gills of a fresh-water fish, the tench	1984								Tench fish, Tinca tinca
269084.6	Synechococcus elongatus PCC 6301	Synechococcus elongatus PCC 6301	269084	Complete								Yes	2004-12-21T00:00:00Z	16407232,16882723,17040912,17211581	PRJNA13282		GCA_000010065.1		AP008231	NC_006576	Nagoya University, Japan	complete				1		1	2696255	55.5	2868	2527
269482.11	Burkholderia vietnamiensis G4	Burkholderia vietnamiensis G4	269482	Complete	G4				MLST.Burkholderia_cepacia_complex.60				2007-03-27T00:00:00Z		PRJNA10696	SAMN02598263	GCA_000016205.1		CP000614,CP000615,CP000616,CP000619,CP000617,CP000620,CP000621,CP000618	NC_009256,NC_009255,NC_009229,NC_009254,NC_009230,NC_009228,NC_009226,NC_009227	DOE Joint Genome Institute	complete				3	5	8	8391070	65.7	7587	7617
269484.6	Ehrlichia canis str. Jake	Ehrlichia canis str. Jake	269484	Complete	Jake								2005-08-12T00:00:00Z	16707693	PRJNA10694	SAMN02598261	GCA_000012565.1		CP000107	NC_007354	DOE Joint Genome Institute	complete				1		1	1315030	29	1030	925		2-year-old male dog	isolated in 1989 in North Carolina from a 2-year-old male dog	1989	United States	North Carolina, USA						Dog, Canis lupus familiaris	male	2
269796.9	Rhodospirillum rubrum ATCC 11170	Rhodospirillum rubrum ATCC 11170	269796	Complete	ATCC 11170						ATCC 11170		2005-12-12T00:00:00Z		PRJNA58	SAMN02598538	GCA_000013085.1		CP000230,CP000231	NC_007643,NC_007641	DOE Joint Genome Institute	complete				1	1	2	4406557	65.4	3923	3841
269798.16	Cytophaga hutchinsonii ATCC 33406	Cytophaga hutchinsonii ATCC 33406	269798	Complete	ATCC 33406						ATCC 33406		2006-07-11T00:00:00Z	17400776	PRJNA54	SAMN02598536	GCA_000014145.1		CP000383	NC_008255	DOE Joint Genome Institute	complete				1		1	4433218	38.8	3827	3785
269799.8	Geobacter metallireducens GS-15	Geobacter metallireducens GS-15	269799	Complete	GS-15								2005-10-27T00:00:00Z		PRJNA177	SAMN02598399	GCA_000012925.1		CP000148,CP000149	NC_007517,NC_007515	DOE Joint Genome Institute	complete				1	1	2	4011182	59.5	3608	3532		the Potomac river downstream of Washington, DC	isolated from the Potomac river downstream of Washington, DC in 1987	1987	United States	Potomac river downstream of Washington, DC
269800.6	Thermobifida fusca YX	Thermobifida fusca YX	269800	Complete	YX								2005-08-08T00:00:00Z	17209016	PRJNA94	SAMN02598543	GCA_000012405.1		CP000088	NC_007333	DOE Joint Genome Institute	complete				1		1	3642249	67.5	3261	3110
270351.10	Methylobacterium aquaticum strain MA-22A		270351	Complete	MA-22A						NBRC:FERM BP-11078		2015-05-01T00:00:00Z		PRJDB3341	SAMD00024788	GCF_001548015.1		AP014704,AP014705,AP014706,AP014707,AP014708,AP014709	NZ_AP014704.1,NZ_AP014705.1,NZ_AP014706.1,NZ_AP014707.1,NZ_AP014708.1,NZ_AP014709.1	Okayama University		454 GS FLX; ABI 3730; Illumina PE	47x	Newbler v. 2.7	6		6	7557960	70.78	7667	7289				20070723							env_biome:Hydroponic culture of a moss, Racomitrium japonicum
271065.3	Methylomicrobium alcaliphilum strain 20Z	Methylomicrobium alcaliphilum	271065	Complete									2011-10-14T00:00:00Z	22207753	PRJNA77119		GCA_000968535.1		FO082060	NC_016112.1,NC_016108.1						1		1	4668296	48.75	4192	4007
271848.6	Burkholderia thailandensis E264	Burkholderia thailandensis E264	271848	Complete	E264				MLST.Burkholderia_cepacia_complex.488,MLST.Burkholderia_pseudomallei.80		ATCC 700388	Yes	2005-12-15T00:00:00Z	16336651	PRJNA10774		GCA_000012365.1		CP000085,CP000086	NC_007650,NC_007651	TIGR	complete				2		2	6723972	67.6	6231	5634		rice field sample	isolated from a rice field sample in Thailand		Thailand	Thailand
272123.3	Anabaena cylindrica PCC 7122	Anabaena cylindrica PCC 7122	272123	Complete	PCC 7122								2012-12-07T00:00:00Z		PRJNA43355	SAMN02232008	GCA_000317695.1	SRR3926591,SRR3926592,SRR3926593	CP003659.1,CP003660.1,CP003665.1,CP003662.1,CP003663.1,CP003664.1,CP003661.1	NC_019771.1,NC_019772.1,NC_019775.1,NC_019773.1,NC_019774.1,NC_020056.1,NC_020157.1	DOE Joint Genome Institute	complete	454/Illumina	30x	1	1	6	7	7063285	38.79	6726	5838		water, most likely pond		1939	United Kingdom	United Kingdom: Cambridge	52202	0.131
272558.8	Bacillus halodurans C-125	Bacillus halodurans C-125	272558	Complete	C-125								1999-03-23T00:00:00Z	10086841,10086842,10192928,10427704,10484179,10805564,10972189,11058132	PRJNA235		GCA_000011145.1		BA000004	NC_002570	Japan MSTC	complete				1		1	4202352	43.7	4228	4066			isolated in 1977 and is the most well studied alkaliphilic Bacillus organism	1977
272559.17	Bacteroides fragilis NCTC 9343 strain ATCC 25285	Bacteroides fragilis NCTC 9343	272559	Complete	ATCC 25285						ATCC 25285	Yes	2005-03-03T00:00:00Z	15746427	PRJNA46	SAMEA1705957	GCA_000025985.1		CR626927,CR626928	NC_003228,NC_006873	Wellcome Trust Sanger Institute	complete				1	1	2	5241700	43.1	4535	4231
272560.6	Burkholderia pseudomallei K96243	Burkholderia pseudomallei K96243	272560	Complete	K96243				MLST.Burkholderia_pseudomallei.10				2004-09-21T00:00:00Z	15377794	PRJNA178		GCA_000011545.1		BX571965,BX571966	NC_006350,NC_006351	Wellcome Trust Sanger Institute	complete				2		2	7247547	68.1	6808	5728		Thailand	isolate from Thailand		Thailand	Thailand						Human, Homo sapiens
272561.5	Chlamydia trachomatis D/UW-3/CX	Chlamydia trachomatis D/UW-3/CX	272561	Complete	D/UW-3/CX				MLST.Chlamydiales_spp.13				1998-10-23T00:00:00Z	9784136	PRJNA45	SAMN02603114	GCA_000008725.1		AE001273	NC_000117	ChGP	complete				1		1	1042519	41.3	968	895
272562.8	Clostridium acetobutylicum ATCC 824	Clostridium acetobutylicum ATCC 824	272562	Complete	ATCC 824						ATCC 824		2001-07-24T00:00:00Z	11466286	PRJNA77	SAMN02603243	GCA_000008765.1		AE001437,AE001438	NC_003030,NC_001988	Oscient Pharmaceuticals Corporation	complete				1	1	2	4132880	2025-09-30	3929	3847		garden soil	isolated in 1924 from garden soil in Connecticut, USA, by E. Wyer and L. Rettger	1924	United States	USA: Connecticut
272563.8	Clostridium difficile 630	Clostridium difficile 630	272563	Complete	630				MLST.Clostridium_difficile.54				2006-09-20T00:00:00Z	16804543	PRJNA78		GCA_000009205.1		AM180355,AM180356	NC_009089,NC_008226	Wellcome Trust Sanger Institute	complete				1	1	2	4298133	2025-01-29	3858	3753
272564.6	Desulfitobacterium hafniense DCB-2	Desulfitobacterium hafniense DCB-2	272564	Complete	DCB-2							Yes	2009-01-05T00:00:00Z		PRJNA205	SAMN02598433	GCA_000021925.1		CP001336	NC_011830	DOE Joint Genome Institute	complete				1		1	5279134	47.5	5141	4883		municipal sludge	isolated from municipal sludge
272568.11	Gluconacetobacter diazotrophicus PAl 5 (Prj:21071)	Gluconacetobacter diazotrophicus PAl 5	272568	Complete	PAl 5						ATCC 49037		2008-10-16T00:00:00Z		PRJNA21071		GCA_000021325.1		CP001189,CP001190	NC_011365,NC_011367	US DOE Joint Genome Institute (JGI-PGF)|DOE Joint Genome Institute|JGI-PGF	complete				1	1	2	3914947	66.3	3556	3501		sugarcane roots	isolated from sugarcane roots in Brazil and will be used for comparative analysis		Brazil	Brazil						Sugarcane, Saccharum officinarum
272568.12	Gluconacetobacter diazotrophicus PAl 5	Gluconacetobacter diazotrophicus PAl 5	272568	Complete	PAl 5						ATCC 49037		2007-12-05T00:00:00Z	19775431	PRJNA377		GCA_000067045.1		AM889285,AM889286,AM889287	NC_010125,NC_010123,NC_010124	FAPERJ - RioGene	complete				1	2	3	3999591	66.3	3675	3852		sugarcane roots	isolated from sugarcane roots in Brazil and will be used for comparative analysis		Brazil	Brazil						Sugarcane, Saccharum officinarum
272620.9	Klebsiella pneumoniae subsp. pneumoniae MGH 78578	Klebsiella pneumoniae subsp. pneumoniae MGH 78578	272620	Complete	MGH 78578				MLST.Klebsiella_pneumoniae.38				2007-07-05T00:00:00Z		PRJNA31	SAMN02603941	GCA_000016305.1		CP000647,CP000649,CP000650,CP000651,CP000652,CP000648	NC_009648,NC_009650,NC_009651,NC_009652,NC_009653,NC_009649	Genome Sequencing Center (GSC) at Washington University (WashU) School of Medicine	complete				1	5	6	5694894	57.1	5269	5185		patient	isolated from a patient in 1994	1994								Human, Homo sapiens
272621.13	Lactobacillus acidophilus NCFM	Lactobacillus acidophilus NCFM	272621	Complete	NCFM								2005-01-31T00:00:00Z	15671160	PRJNA82	SAMN02603047	GCA_000011985.1		CP000033	NC_006814	Cal Poly. San Luis Obispo|Department of Food Science, North Carolina State University	complete				1		1	1993560	34.7	1882	1862		human	isolated from a human in 1970 and characterized at North Caroline State University	1970								Human, Homo sapiens
272623.7	Lactococcus lactis subsp. lactis Il1403	Lactococcus lactis subsp. lactis Il1403	272623	Complete	Il1403								2001-05-05T00:00:00Z	11337471	PRJNA72	SAMN02603339	GCA_000006865.1		AE005176	NC_002662	Institut National de la Recherche Agronomique (INRA)	complete				1		1	2365589	35.3	2430	2321		derivative of strain IL594 isolated from a cheese starter culture.	derivative of strain IL594 isolated from a cheese starter culture.
272624.6	Legionella pneumophila subsp. pneumophila str. Philadelphia 1	Legionella pneumophila subsp. pneumophila str. Philadelphia 1	272624	Complete	Philadelphia 1							Yes	2004-09-28T00:00:00Z	15448271	PRJNA22	SAMN02603156	GCA_000008485.1		AE017354	NC_002942	Columbia Genome Center	complete				1		1	3397754	38.3	3212	2942		the initial event of Legionellosis	isolate from the initial event of Legionellosis in Philadelphia and is the type strain for this species		United States	Philadelphia
272626.9	Listeria innocua Clip11262	Listeria innocua Clip11262	272626	Complete	Clip11262	serovar 6a			MLST.Listeria_monocytogenes.140				2001-10-27T00:00:00Z	11679669	PRJNA86	SAMEA3138320	GCA_000195795.1		AL592022,AL592102	NC_003212,NC_003383	Institut Pasteur	complete				1	1	2	3093113	37.4	3150	3043
272630.7	Methylobacterium extorquens AM1	Methylobacterium extorquens AM1	272630	Complete	AM1								2009-06-17T00:00:00Z	19440302	PRJNA20	SAMN02604258	GCA_000022685.1		CP001510,CP001512,CP001513,CP001514,CP001511	NC_012808,NC_012807,NC_012809,NC_012810,NC_012811	University of Washington	complete				1	4	5	6879778	68.5	6453	6216
272632.4	Mycoplasma mycoides subsp. mycoides SC str. PG1	Mycoplasma mycoides subsp. mycoides SC str. PG1	272632	Complete	PG1								2004-02-06T00:00:00Z	14762060	PRJNA10616	SAMEA3138208	GCA_000011445.1		BX293980	NC_005364	Royal Institute of Technology, Stockholm, Sweden	complete				1		1	1211703	24	1156	1016
272633.4	Mycoplasma penetrans HF-2	Mycoplasma penetrans HF-2	272633	Complete	HF-2								2002-12-06T00:00:00Z	12466555	PRJNA176		GCA_000011225.1		BA000026	NC_004432	NIID Japan	complete				1		1	1358633	2025-07-25	1066	1037		the tracheal aspirate of a previously healthy HIV-negative patient with severe respiratory symptoms caused	isolated from the tracheal aspirate of a previously healthy HIV-negative patient with severe respiratory symptoms caused by this infection									Human, Homo sapiens			severe respiratory symptoms caused
272634.6	Mycoplasma pneumoniae M129	Mycoplasma pneumoniae M129	272634	Complete	M129				MLST.Mycoplasma_pneumoniae.1		ATCC 29342		1996-11-15T00:00:00Z	8.94863e+06	PRJNA99	SAMN02603304	GCA_000027345.1		U00089	NC_000912	Heidelberg Univ., Germany	complete				1		1	816394	40	755	689		patient with atypical pneumonia	clinical isolate from a patient with atypical pneumonia									Human, Homo sapiens			atypical pneumonia
272635.4	Mycoplasma pulmonis UAB CTIP	Mycoplasma pulmonis UAB CTIP	272635	Complete	UAB CTIP								2001-05-23T00:00:00Z	11353084	PRJNA100	SAMEA3138324	GCA_000195875.1		AL445566	NC_002771	Genoscope	complete				1		1	963879	2025-06-26	796	782
272843.6	Pasteurella multocida subsp. multocida str. Pm70	Pasteurella multocida subsp. multocida str. Pm70	272843	Complete	Pm70	serovar 3			MLST.Pasteurella_multocida_1.9,MLST.Pasteurella_multocida_2.25				2001-03-15T00:00:00Z	11248100	PRJNA39	SAMN02604085	GCA_000006825.1		AE004439	NC_002663	University of Minnesota	complete				1		1	2257487	40.4	2037	2015		case of fowl cholera	isolated in 1995 from a case of fowl cholera in chickens	1995								Chicken, Gallus gallus
272942.6	Rhodobacter capsulatus SB 1003	Rhodobacter capsulatus SB 1003	272942	Complete	SB1003								2010-04-09T00:00:00Z	20418398	PRJNA55	SAMN02604080	GCA_000021865.1		CP001312,CP001313	NC_014034,NC_014035	University of Chicago	complete				1	1	2	3871920	66.6	3728	3642		the classical progenitor strain B10	isolated in the laboratory of Barry Marrs from the classical progenitor strain B10
272943.9	Rhodobacter sphaeroides 2.4.1	Rhodobacter sphaeroides 2.4.1	272943	Complete	2001-04-02							Yes	2005-10-07T00:00:00Z		PRJNA56		GCA_000012905.2		CP000143,CP000144,DQ232586,CP000145,CP000146,CP000147,DQ232587	NC_007493,NC_007494,NC_009007,NC_007488,NC_007489,NC_007490,NC_009008	DOE Joint Genome Institute|National Center for Biotechnology Information, NIH, USA, Bethesda|The Rhodobacter sphaeroides Genome Consortium	complete				2	5	7	4603060	68.8	4395	4242
272944.4	Rickettsia conorii str. Malish 7	Rickettsia conorii str. Malish 7	272944	Complete	Malish 7								2000-10-13T00:00:00Z	1.10307e+07	PRJNA42	SAMN02603141	GCA_000007025.1		AE006914	NC_003103	CNRS	complete				1		1	1268755	32.4	1578	1374		human	isolated from a human in South Africa		South Africa	South Africa						Human, Homo sapiens
272947.5	Rickettsia prowazekii str. Madrid E	Rickettsia prowazekii str. Madrid E	272947	Complete	Madrid E								1998-11-21T00:00:00Z	9823893	PRJNA43	SAMEA3138318	GCA_000195735.1		AJ235269	NC_000963	Uppsala Univ.	complete				1		1	1111523	29	924	835		typhus patient	isolated from a typhus patient in Madrid		Spain	Madrid						Human, Homo sapiens
273035.7	Spiroplasma kunkelii CR2-3x		273035	Complete	CR2-3X								2015-11-05T00:00:00Z	26494665	PRJNA270865	SAMN03269975	GCF_001274875.1		CP010899,CP012424,CP012423,CP012425	NZ_CP010899.1,NZ_CP012424.1,NZ_CP012423.1,NZ_CP012425.1	Beltsville Agricultural Research Center		PacBio	97.35	SMRT v. smrtanalysis_2.3.0.140936.p0.0	1	3	4	1514561	24.98	2179	1685				2004	Costa Rica	Costa Rica						Zea mays L.
273068.5	Thermoanaerobacter tengcongensis MB4	Thermoanaerobacter tengcongensis MB4	273068	Complete	MB4							Yes	2002-05-09T00:00:00Z	11997336	PRJNA249		GCA_000007085.1		AE008691	NC_003869	Beijing Center.HGP	complete				1		1	2689445	37.6	2802	2588		hot spring	isolated from a hot spring in Tengcong, China, and is the type strain for the species		China	Tengcong China
273119.6	Ureaplasma parvum serovar 3 str. ATCC 700970	Ureaplasma parvum serovar 3 str. ATCC 700970	273119	Complete	ATCC 700970	serovar 3			MLST.Ureaplasma_spp.2		ATCC 700970		2000-10-26T00:00:00Z	11048724	PRJNA101	SAMN02604098	GCA_000006625.1		AF222894	NC_002162	University of Alabama at Birmingham	complete				1		1	751719	2025-05-25	627	614			obtained by E. Freundt at the Institue of Medical Microbiology, University of Aarhus, Aarhus, Denmark		Denmark	Denmark: Aarhus
273121.8	Wolinella succinogenes DSM 1740	Wolinella succinogenes DSM 1740	273121	Complete	DSM 1740			pathovar ir			DSM 1740		2003-09-23T00:00:00Z	14500908	PRJNA445	SAMEA3138333	GCA_000196135.1		BX571656	NC_005090	Max Planck Institute	complete				1		1	2110355	48.5	2098	2042		the rumen of a cow	isolated from the rumen of a cow and is considered nonpathogenic in both its host and in humans									Human, Homo sapiens
273123.10	Yersinia pseudotuberculosis IP 32953	Yersinia pseudotuberculosis IP 32953	273123	Complete	IP 32953	serovar I			MLST.Yersinia_pseudotuberculosis.42				2004-09-11T00:00:00Z	15358858	PRJNA12950		GCA_000047365.1		BX936398,BX936400,BX936399	NC_006155,NC_006154,NC_006153	Lawrence Livermore National Laboratory|Institut Pasteur	complete				1	2	3	4840898	47.6	4745	4038		human patient	isolated from a human patient									Human, Homo sapiens
273526.11	Serratia marcescens subsp. marcescens Db11		273526	Complete	Db11								2013-11-26T00:00:00Z	-	PRJEB4201	SAMEA3138834	GCA_000513215.1		HG326223.1	NZ_HG326223.1	WTSI					1		1	5113802	59.5	4743	4721
2743.3	Marinobacter hydrocarbonoclasticus ATCC 49840	Marinobacter hydrocarbonoclasticus ATCC 49840	1163748	Complete	ATCC 49840								2012-03-27T00:00:00Z		PRJNA91119	SAMEA2272383	GCA_000284615.1		FO203363.1	NC_017067.1	Genoscope CEA	complete				1		1	3989480	57.4	3615	3804
278137.3	Mycobacterium gilvum Spyr1	Mycobacterium sp. Spyr1	278137	Complete	Spyr1								2010-12-21T00:00:00Z		PRJNA28521	SAMN00713568	GCA_000184435.1		CP002385,CP002386,CP002387	NC_014811,NC_014814,NC_014812	US DOE Joint Genome Institute|DOE Joint Genome Institute|JGI-PGF	complete				1	2	3	5783292	67.76	5569	5349		creosote contaminated site	isolated from a creosote contaminated site and will be used for comparative analysis
278197.12	Pediococcus pentosaceus ATCC 25745	Pediococcus pentosaceus ATCC 25745	278197	Complete	ATCC 25745				MLST.Pediococcus_pentosaceus.1		ATCC 25745	Yes	2006-10-13T00:00:00Z	17030793	PRJNA398	SAMN02598525	GCA_000014505.1		CP000422	NC_008525	DOE Joint Genome Institute/Fidelity Systems	complete				1		1	1832387	37.4	1750	1755
279010.13	Bacillus licheniformis DSM 13 = ATCC 14580	Bacillus licheniformis ATCC 14580	279010	Complete	ATCC14580				MLST.Bacillus_licheniformis.1		ATCC 14580	Yes	2004-10-06T00:00:00Z		PRJNA12388		GCA_000011645.1		CP000002	NC_006270	Novozymes Biotech	complete				1		1	4222597	46.2	4461	4178
279113.9	Collimonas pratensis strain Ter91		279113	Complete	Ter91								2016-03-09T00:00:00Z		PRJNA299266	SAMN04195677	GCA_001584185.1		CP013234	NZ_CP013234.1	Netherlands Institute of Ecology					1		1	5730025	58.74	5498	5424		Dune grassland		1994-09-01	Netherlands	Netherlands: Terschelling
279238.18	Novosphingobium aromaticivorans DSM 12444	Novosphingobium aromaticivorans DSM 12444	279238	Complete	DSM 12444						DSM 12444		2006-02-10T00:00:00Z		PRJNA204	SAMN02598432	GCA_000013325.1		CP000248,CP000677,CP000676	NC_007794,NC_009427,NC_009426	DOE Joint Genome Institute	complete				1	2	3	4233314	65.1	4054	3937		sample obtained at a depth of 410 m from a borehole sample that was drilled at the Savannah River Site	isolated from a sample obtained at a depth of 410 m from a borehole sample that was drilled at the Savannah River Site in South Carolina, USA, by the Department of Energy		United States	Savannah River Site in South Carolina, USA				410 m
279808.8	Staphylococcus haemolyticus JCSC1435	Staphylococcus haemolyticus JCSC1435	279808	Complete					MLST.Staphylococcus_haemolyticus.2				2005-06-30T00:00:00Z	16237012	PRJNA12508		GCA_000009865.1		AP006716,AP006718,AP006719,AP006717	NC_007168,NC_007170,NC_007171,NC_007169	NITE	complete				1	3	4	2697861	32.8	2638	2692		Japanese inpatient at Juntendo Hospital, Tokyo,	isolated from a Japanese inpatient at Juntendo Hospital, Tokyo, in 2000	2000	Japan	Juntendo Hospital Tokyo						Human, Homo sapiens
28072.8	Nostoc sp. PCC 7524		28072	Complete	PCC 7524								2013-07-22T00:00:00Z		PRJNA158707	SAMN02261333	GCF_000316645.1		CP003552,CP003553,CP003554	NC_019684.1,NC_019677.1,NC_019685.1	JGI		454/Illumina	30x	Newbler v. 2.3 (pre-release), VELVET v.	1	2	3	6718869	41.53	6231	5449		moderate hot spring, Amparai District, Maha Oya, Sri Lanka, 1973		1973	Sri Lanka	Sri Lanka					env_biome:not provided; submitted under MIGS 2.1
28091.3	Neisseria weaveri strain NCTC13585		28091	Complete	NCTC13585								2016-05-17T00:00:00Z		PRJEB6403	SAMEA3174300	GCF_900086555.1	ERR849503	LT571436	NZ_LT571436.1	SC					1		1	2188497	49	2257	1981
28095.12	Burkholderia gladioli strain ATCC 10248		28095	Complete	ATCC 10248				MLST.Burkholderia_cepacia_complex.557		ATCC 10248		2015-03-20T00:00:00Z		PRJNA238809	SAMN03010439	GCF_000959725.1	SRR1617374,SRR1617375	CP009323,CP009321,CP009322,CP009320,CP009319	NZ_CP009323.1,NZ_CP009322.1,NZ_CP009319.1,NZ_CP009321.1,NZ_CP009320.1	Los Alamos National Laboratory		Illumina; 454; PacBio	243x	Newbler v. 2.6; Velvet v. 1.2.08; Allpaths	2	3	5	8899459	67.63	8354	7540		Plant
281090.11	Leifsonia xyli subsp. xyli str. CTCB07	Leifsonia xyli subsp. xyli str. CTCB07	281090	Complete	CTCB07								2004-08-13T00:00:00Z	15305603	PRJNA212	SAMN02603772	GCA_000007665.1		AE016822	NC_006087	Sao Paulo state (Brazil) Consortium	complete				1		1	2584158	67.7	2652	2030
28116.7	Bacteroides ovatus strain ATCC 8483		28116	Complete	ATCC 8483						ATCC:8483		2015-10-15T00:00:00Z	26430127	PRJNA289334	SAMN03852683	GCA_001314995.1	SRR2637631,SRR2637689,SRR2641383	CP012938	NZ_CP012938.1	Washington University in St. Louis		PacBio; Illumina MiSeq	350X	HGAP 2.0 and Celera v. AUG-2014	1		1	6472489	41.88	5084	4910		feces		11-Oct-2009	United States	USA:Woods Hole						Human, Homo sapiens
281309.8	Bacillus thuringiensis serovar konkukian str. 97-27	Bacillus thuringiensis serovar konkukian str. 97-27	281309	Complete	97-27	serovar konkukian			MLST.Bacillus_cereus.113				2004-06-30T00:00:00Z	16621833	PRJNA10877	SAMN02598265	GCA_000008505.1		AE017355,CP000047	NC_005957,NC_006578	DOE Joint Genome Institute	complete				1	1	2	5314794	35.4	5577	5197		case of severe human tissue necrosis which is unusual since human infections	isolated from a case of severe human tissue necrosis which is unusual since human infections by this organism are rare
28141.40	Cronobacter sakazakii strain ATCC 29544		28141	Complete	ATCC 29544				MLST.Cronobacter_spp.8		ATCC:29544	Yes	2015-04-30T00:00:00Z		PRJNA276173	SAMN03371468	GCF_000982825.1		CP011047,CP011048,CP011049,CP011050	NZ_CP011047.1,NZ_CP011048.1,NZ_CP011049.1,NZ_CP011050.1	Seoul National University		PacBio	73X	HGAP v. 2.0	1	3	4	4663565	56.64	4691	4515		primary hospital lab		1970	United States	USA:Tennessee						Human, Homo sapiens			neonatal necrotizing enterocolitis
283165.4	Bartonella quintana str. Toulouse	Bartonella quintana str. Toulouse	283165	Complete	Toulose								2004-06-24T00:00:00Z	15210978	PRJNA44	SAMEA3138248	GCA_000046685.1		BX897700	NC_005955	Uppsala Univ.	complete				1		1	1581384	38.8	1491	1142		human blood	isolated from human blood in Toulouse, France in 1993	1993	France	Toulouse France						Human, Homo sapiens
283166.5	Bartonella henselae str. Houston-1	Bartonella henselae str. Houston-1	283166	Complete	Houston-1				MLST.Bartonella_henselae.1		ATCC 49882		2004-06-24T00:00:00Z	15210978	PRJNA196	SAMEA3138249	GCA_000046705.1		BX897699	NC_005956	Uppsala Univ.	complete				1		1	1931047	38.2	1941	1488		human blood	isolated from human blood in Houston Texas		United States	Houston Texas						Human, Homo sapiens
283942.6	Idiomarina loihiensis L2TR	Idiomarina loihiensis L2TR	283942	Complete	L2TR						ATCC BAA-735T	Yes	2004-12-02T00:00:00Z		PRJNA10790	SAMN02604184	GCA_000008465.1		AE017340	NC_006512	University of Hawaii	complete				1		1	2839318	47	2650	2628		hydrothermal vent at a depth of 1300 m from the Lo'ihi Seamount southeast of Hawaii	isolated from a hydrothermal vent at a depth of 1300 m from the Lo'ihi Seamount southeast of Hawaii		United States	Lo'ihi Seamount southeast of Hawaii.				1300 m
288000.8	Bradyrhizobium sp. BTAi1	Bradyrhizobium sp. BTAi1	288000	Complete	BTAi1								2007-05-11T00:00:00Z	17540897	PRJNA16137	SAMN02598359	GCA_000015165.1		CP000494,CP000495	NC_009485,NC_009475	DOE Joint Genome Institute	complete				1	1	2	8493513	64.8	7808	7622		this plant at the Boyce Thompson Institute for Plant Research	isolated from this plant at the Boyce Thompson Institute for Plant Research in Ithaca, NY		United States	USA: Boyce Thompson Institute for Plant Research in Ithaca, NY						Eudicots, Aeschynomene indica
288705.4	Renibacterium salmoninarum ATCC 33209	Renibacterium salmoninarum ATCC 33209	288705	Complete	ATCC 33209						ATCC 33209	Yes	2007-12-18T00:00:00Z	18723615	PRJNA19227	SAMN02603684	GCA_000018885.1		CP000910	NC_010168	Northwest Fisheries Science Center, NOAA Fisheries Service|University of Washington Genome Center	complete				1		1	3155250	56.3	3698	3507
289376.4	Thermodesulfovibrio yellowstonii DSM 11347	Thermodesulfovibrio yellowstonii DSM 11347	289376	Complete	DSM 11347						DSM 11347		2008-09-26T00:00:00Z		PRJNA30733	SAMN02603929	GCA_000020985.1		CP001147	NC_011296	The J. Craig Venter Institute	complete				1		1	2003803	34.1	2048	2033
289377.5	Thermodesulfobacterium commune DSM 2178		289377	Complete	DSM 2178						DSM 2178	Yes	2014-07-28T00:00:00Z	-	PRJNA12531	SAMN02934663	GCA_000734015.1		CP008796.1	NZ_CP008796.1	TIGR		Sanger dideoxy sequencing		Celera v. July-2006	1		1	1764045	37	1784	1453		Sediment of Ink Pot Hot Spring		1983	United States	USA: Yellowstone National Park, Wyoming
289397.4	Mycoplasma bovis PG45	Mycoplasma bovis PG45	289397	Complete	PG45				MLST.Mycoplasma_bovis.17				2010-11-30T00:00:00Z	21134966	PRJNA12525	SAMN02604028	GCA_000183385.1		CP002188	NC_014760	TIGR	complete				1		1	1003404	29.31	876	765
290315.5	Chlorobium limicola DSM 245	Chlorobium limicola DSM 245	290315	Complete	DSM 245						DSM 245	Yes	2008-06-04T00:00:00Z		PRJNA12606	SAMN02598270	GCA_000020465.1		CP001097	NC_010803	DOE Joint Genome Institute	complete				1		1	2763181	51.3	2714	2434
290317.9	Chlorobium phaeobacteroides DSM 266	Chlorobium phaeobacteroides DSM 266	290317	Complete	DSMZ 266						DSM 266	Yes	2006-12-11T00:00:00Z		PRJNA12609	SAMN02598273	GCA_000015125.1		CP000492	NC_008639	DOE Joint Genome Institute	complete				1		1	3133902	48.4	3279	2650		lake	isolated from a lake in Norway		Norway	Norway
290318.6	Chlorobium phaeovibrioides DSM 265	Chlorobium phaeovibrioides DSM 265	290318	Complete	DSM 265						DSM 265		2007-04-12T00:00:00Z		PRJNA12607	SAMN02598271	GCA_000016085.1		CP000607	NC_009337	DOE Joint Genome Institute	complete				1		1	1966858	53	1865	1753
290338.8	Citrobacter koseri ATCC BAA-895	Citrobacter koseri ATCC BAA-895	290338	Complete	ATCC BAA-895						ATCC BAA-895		2007-09-11T00:00:00Z		PRJNA12716	SAMN02603912	GCA_000018045.1		CP000822,CP000824,CP000823	NC_009792,NC_009794,NC_009793	Genome Sequencing Center (GSC) at Washington University (WashU) School of Medicine	complete				1	2	3	4735357	53.8	4311	5008		human infant	isolate from a human infant									Human, Homo sapiens		infant
290339.8	Cronobacter sakazakii ATCC BAA-894	Cronobacter sakazakii ATCC BAA-894	290339	Complete	ATCC BAA-895				MLST.Cronobacter_spp.1		ATCC BAA-894		2007-08-28T00:00:00Z	20221447	PRJNA12720	SAMN02603913	GCA_000017665.1		CP000783,CP000785,CP000784	NC_009778,NC_009780,NC_009779	Genome Sequencing Center (GSC) at Washington University (WashU) School of Medicine	complete				1	2	3	4530777	56.7	4069	4420
290340.10	Arthrobacter aurescens TC1	Arthrobacter aurescens TC1	290340	Complete	TC1								2006-12-26T00:00:00Z	17194220	PRJNA12512	SAMN02604022	GCA_000014925.1		CP000474,CP000476,CP000475	NC_008711,NC_008713,NC_008712	TIGR|University of Minnesota	complete				1	2	3	5226648	62.4	4834	4587		South Dakota spill site soil that contained high concentrations (up to 29,000 microg/ml) of atrazine, as described	isolated from a South Dakota spill site soil that contained high concentrations (up to 29,000 microg/ml) of atrazine, as described by Strong et al
290397.18	Anaeromyxobacter dehalogenans 2CP-C	Anaeromyxobacter dehalogenans 2CP-C	290397	Complete	2CP-C								2006-01-27T00:00:00Z		PRJNA12634	SAMN02598274	GCA_000013385.1		CP000251	NC_007760	DOE Joint Genome Institute	complete				1		1	5013479	74.9	4461	4346
290398.11	Chromohalobacter salexigens DSM 3043	Chromohalobacter salexigens DSM 3043	290398	Complete	DSM3043						DSM 3043	Yes	2006-04-11T00:00:00Z		PRJNA12636	SAMN02598275	GCA_000055785.1		CP000285	NC_007963	DOE Joint Genome Institute	complete				1		1	3696649	63.9	3333	3298		solar salt facility on Bonaire Island, Netherlands Antilles	isolated from a solar salt facility on Bonaire Island, Netherlands Antilles		Netherlands	Netherland: Bonaire Island, s Antilles
290399.4	Arthrobacter sp. FB24	Arthrobacter sp. FB24	290399	Complete	FB24								2006-10-24T00:00:00Z		PRJNA12640	SAMN02598278	GCA_000196235.1		CP000454,CP000455,CP000456,CP000457	NC_008537,NC_008541,NC_008538,NC_008539	DOE Joint Genome Institute	complete				1	3	4	5070478	65.4	4605	4506		soil contaminated with heavy metals and aromatic solvents	isolated from soil contaminated with heavy metals and aromatic solvents
290400.10	Jannaschia sp. CCS1	Jannaschia sp. CCS1	290400	Complete	CCS1								2006-02-27T00:00:00Z	17526795	PRJNA12733	SAMN02598279	GCA_000013565.1		CP000264,CP000265	NC_007802,NC_007801	DOE Joint Genome Institute	complete				1	1	2	4404049	62.2	4427	4283
290402.41	Clostridium beijerinckii NCIMB 8052	Clostridium beijerinckii NCIMB 8052	290402	Complete	NCIMB 8052							Yes	2007-06-27T00:00:00Z		PRJNA12637	SAMN02598276	GCA_000016965.1		CP000721	NC_009617	DOE Joint Genome Institute	complete				1		1	6000632	2025-09-29	5302	5020
290434.5	Borrelia garinii PBi	Borrelia garinii PBi	290434	Complete	PBi	serovar 4							2004-11-18T00:00:00Z	15547252	PRJNA12554		GCA_000196215.1		CP000013,CP000014,CP000015	NC_006156,NC_006128,NC_006129,NS_000196	Fritz Lipmann Institute (former Institute of Molecular Biotechnology, IMB)	complete				1	2	3	986914	2025-01-28	951	932		the cerebrospinal fluid of a patient with neuroborreliosis	isolated in Germany from the cerebrospinal fluid of a patient with neuroborreliosis		Germany	Germany						Human, Homo sapiens			neuroborreliosis
290512.6	Prosthecochloris aestuarii DSM 271	Prosthecochloris aestuarii DSM 271	290512	Complete	DSM 271						DSM 271	Yes	2008-07-18T00:00:00Z		PRJNA12749	SAMN02598281	GCA_000020625.1		CP001108,CP001109	NC_011059,NC_011061	DOE Joint Genome Institute	complete				1	1	2	2579695	50.1	2545	2327
290633.11	Gluconobacter oxydans 621H	Gluconobacter oxydans 621H	290633	Complete	621H						DSM 2343		2005-01-24T00:00:00Z	15665824	PRJNA13325	SAMN02603293	GCA_000011685.1		CP000009,CP000004,CP000005,CP000006,CP000007,CP000008	NC_006677,NC_006672,NC_006673,NC_006674,NC_006675,NC_006676	University of Goettingen	complete				1	5	6	2922384	60.8	2821	2664
291112.3	Photorhabdus asymbiotica strain ATCC 43949	Photorhabdus asymbiotica	291112	Complete							ATCC 43949		2009-07-13T00:00:00Z	19583835	PRJNA30577	SAMEA2272210	GCA_000196475.1		FM162591,FM162592	NC_012962,NC_012961	University of Bath|The Wellcome Trust Sanger Institute|The wellcome Trust Sanger Institute	complete				1	1	2	5094138	42.1	4890	4417		human blood	isolate from human blood		North America	North America						Human, Homo sapiens
291272.6	Candidatus Blochmannia pennsylvanicus str. BPEN	Candidatus Blochmannia pennsylvanicus str. BPEN	291272	Complete	BPEN								2005-08-04T00:00:00Z	16077009	PRJNA13875	SAMN02603465	GCA_000011745.1		CP000016	NC_007292	Josephine Bay Paul Center|Marine Biological Laboratory	complete				1		1	791654	2025-06-29	640	610
291331.8	Xanthomonas oryzae pv. oryzae KACC 10331	Xanthomonas oryzae pv. oryzae KACC10331	291331	Complete	KACC10331			pathovar oryzae					2005-02-02T00:00:00Z	15673718	PRJNA12931	SAMN02603680	GCA_000007385.1		AE013598	NC_006834	NIAB	complete				1		1	4941439	63.7	5118	4062
292414.10	Ruegeria sp. TM1040	Ruegeria sp. TM1040	292414	Complete	TM1040								2006-05-22T00:00:00Z	17526795	PRJNA13040	SAMN02598292	GCA_000014065.1		CP000377,CP000376,CP000375	NC_008044,NC_008043,NC_008042	DOE Joint Genome Institute	complete				1	2	3	4153699	60.1	3981	3864		culture of the dinoflagellate Pfiesteria piscicida CCMP1830 which has been implicated	isolated from a culture of the dinoflagellate Pfiesteria piscicida CCMP1830 which has been implicated in many large scale algal blooms resulting in increased mortality in fish									Red algae, Delisea pulchra
292415.6	Thiobacillus denitrificans ATCC 25259	Thiobacillus denitrificans ATCC 25259	292415	Complete	ATCC 25259						ATCC 25259		2005-09-01T00:00:00Z	16452431	PRJNA13025	SAMN02598291	GCA_000012745.1		CP000116	NC_007404	DOE Joint Genome Institute	complete				1		1	2909809	66.1	2812	2827		soil from Texas, USA	isolated from soil from Texas, USA		United States	Texas, USA
292459.5	Symbiobacterium thermophilum IAM 14863	Symbiobacterium thermophilum IAM 14863	292459	Complete	IAM 14863								2004-09-24T00:00:00Z	15383646	PRJNA12994		GCA_000009905.1		AP006840	NC_006177	Kitasato Univ.	complete				1		1	3566135	68.7	3323	3338
292563.3	Cyanobacterium stanieri PCC 7202	Cyanobacterium stanieri PCC 7202	292563	Complete	PCC 7202								2012-12-07T00:00:00Z		PRJNA39697	SAMN02232010	GCA_000317655.1	SRR3926537,SRR3926538,SRR610736	CP003940.1	NC_019778.1	DOE Joint Genome Institute	complete	454/Illumina	30x	1	1		1	3163381	38.66	3008	2837		alkaline pod	isolated by M Lefevre in 1963	1963	Chad	Chad
292564.3	Cyanobium gracile PCC 6307	Cyanobium gracile PCC 6307	292564	Complete	PCC 6307								2012-12-04T00:00:00Z		PRJNA158695	SAMN02261330	GCA_000316515.1	SRR610369,SRR610370	CP003495.1	NC_019675.1	JGI	complete	454/Illumina	30x	1	1		1	3342364	68.71	3262	3280		lake water		1949	United States	USA: Wisconsin
292805.6	Wolbachia endosymbiont strain TRS of Brugia malayi	Wolbachia endosymbiont strain TRS of Brugia malayi	292805	Complete	endosymbiont from Brugia malayi strain wMel				MLST.Wolbachia.35				2005-02-02T00:00:00Z	15780005	PRJNA12475	SAMN02603678	GCA_000008385.1		AE017321	NC_006833	New England Biolabs, Inc.|Integrated Genomics, Inc.	complete				1		1	1080084	34.2	1328	805												Nematode, Brugia malayi
292913.6	Sphingopyxis sp. 113P3		292913	Complete	113P3						NBRC:111507		2015-09-02T00:00:00Z		PRJNA260765	SAMN03031198	GCF_001278035.1		CP009452,CP009453	NZ_CP009452.1,NZ_CP009453.1	Tohoku university					1	1	2	4664213	64.04	4681	4471		activated sludge		1995-01-01	Japan	Japan
29343.3	'[Clostridium] cellulosi strain DG5'		29343	Complete	DG5								2014-08-18T00:00:00Z		PRJEB6528	SAMEA2634676	GCF_000953215.1		LM995447	NZ_LM995447.1	CEBITEC					1		1	2229578	44.15	2206	2017				2013						100	env_biome:woodland
293613.4	Rickettsia canadensis str. McKiel	Rickettsia canadensis str. McKiel	293613	Complete									2007-10-01T00:00:00Z	16481489	PRJNA12952	SAMN02604083	GCA_000014345.1		CP000409	NC_009879	University of Iowa	complete				1		1	1159772	2025-01-31	1230	1093		ticks	isolated from ticks in a field study on tick-transmitted diseases of small mammals in Canada		Canada	Canada						Tick, Haemaphysalis leporispalustris
293614.5	Rickettsia akari str. Hartford	Rickettsia akari str. Hartford	293614	Complete	Hartford								2007-10-02T00:00:00Z		PRJNA12953	SAMN02604084	GCA_000018205.1		CP000847	NC_009881	University of Iowa	complete				1		1	1231060	32.3	1437	1259		mites	isolated from mites in Hartford and will be used for comparative analysis with other Rickettsia species		United States	Hartford						Mite
293826.6	Alkaliphilus metalliredigens QYMF	Alkaliphilus metalliredigens QYMF	293826	Complete									2007-06-28T00:00:00Z		PRJNA58171	SAMN02598282	GCA_000016985.1		CP000724.1	NC_009633.1						1		1	4929566	36.82	4939			Borax leachate ponds
29433.3	Moraxella ovis strain 199/55		29433	Complete	199/55						ATCC:33078		2016-05-02T00:00:00Z		PRJNA280058	SAMN03455375	GCF_001636015.1		CP011158,CP011159	NZ_CP011158.1,NZ_CP011159.1	University of Missouri - Columbia		PacBio	659x	HGAP v. 2	1	1	2	2306095	45.26	2374	1932		case of pinkeye		1959	Norway	Norway						Cow, Bos taurus
29447.3	Xanthomonas albilineans strain GPE PC73	Xanthomonas albilineans GPE PC73	29447	Complete	GPE PC73								2000-01-01T00:00:00Z		PRJNA16687		GCA_000087965.1		FP565176.1	NC_013722	Genoscope	unfinished				1		1	3768695	62.98	3154	3114			isolated in Guadeloupe and is closely related to strains isolated in Asia, Africa, and North America		Guadeloupe	Guadeloupe
29486.45	Yersinia ruckeri strain Big Creek 74		29486	Complete	Big Creek 74				MLST.Yersinia_ruckeri.15				2015-03-27T00:00:00Z		PRJNA278621	SAMN03421018	GCF_000964565.1		CP011078	NZ_CP011078.1	College of Biological Science, University of Guelph		PacBio; Sanger dideoxy	134	Celera assembler & DNASTAR SeqmanPro	1		1	3699725	47.64	3490	3136		aquatic		1974	United States	USA: Oregon					env_biome:aquatic	Chinook salmon, Oncorhynchus tshawytscha
295319.15	Salmonella enterica subsp. enterica serovar Paratyphi A str. ATCC 9150	Salmonella enterica subsp. enterica serovar Paratyphi A str. ATCC 9150	295319	Complete	ATCC 9150	serovar Paratyphi			MLST.Salmonella_enterica.85		ATCC 9150		2004-11-09T00:00:00Z	15531882	PRJNA13086	SAMN02604316	GCA_000011885.1		CP000026	NC_006511	Genome Sequencing Center (GSC) at Washington University (WashU) School of Medicine	complete				1		1	4585229	52.2	4679	4093
295358.5	Mycoplasma hyopneumoniae 232	Mycoplasma hyopneumoniae 232	295358	Complete					MLST.Mycoplasma_hyopneumoniae.27				2004-10-19T00:00:00Z	1.54894e+07	PRJNA13120	SAMN02603423	GCA_000008405.1		AE017332	NC_006360	Iowa State University	complete				1		1	892758	2025-06-28	744	691												Pig, Sus scrofa
295405.11	Bacteroides fragilis YCH46	Bacteroides fragilis YCH46	295405	Complete	YCH46								2004-10-15T00:00:00Z	15466707	PRJNA13067		GCA_000009925.1		AP006841,AP006842	NC_006347,NC_006297	Kitasato Univ.	complete				1	1	2	5310990	43.2	4412	4625		patient with septicemia	isolated from a patient with septicemia in Japan		Japan	Japan						Human, Homo sapiens			septicemia
29554.3	Mycoplasma canadense HAZ360_1		29554	Complete	HAZ360_1								2014-08-27T00:00:00Z	25278531	PRJDB3071	SAMD00019276	GCA_000828855.1		AP014631.1	NZ_AP014631.1	National Institute of Animal Health, National Agriculture and Food Research Organization		454 GS FLX; ABI 3130	96.7x	GS De Novo Assembler v. 2.7	1		1	693241	24.34	550	499
29555.3	Mycoplasma canis strain LV		29555	Complete	LV								2015-05-05T00:00:00Z		PRJNA282829	SAMN03580089	GCF_000988065.1		CP011368	NZ_CP011368.1	University of Florida		Illumina	600X	Celera v. 8.2	1		1	968791	2025-01-27	732	680		mucosal swab		1992	United States	USA: Florida						Dog, Canis lupus familiaris
29556.3	Mycoplasma gallinaceum strain B2096 8B		29556	Complete	B2096 8B								2015-05-27T00:00:00Z	25953179	PRJNA277900	SAMN03398459	GCA_000965765.1		CP011021		Faculty of Veterinary Science, University of Pretoria		Illumina	700x	CLC Genomics Workbench v. 7.5.2; CLC	1		1	845307	28.38	623	571		Tracheal swab		2014-09-02	South Africa	South Africa						Chicken, Gallus gallus
296.7	Pseudomonas fragi strain P121		296	Complete	P121								2016-02-01T00:00:00Z		PRJNA307076	SAMN04371283	GCF_001543265.1		CP013861	NZ_CP013861.1	Nanjing Normal university		PacBio		SMRT v. 2013	1		1	5101809	58.63	4822	4338				2013-08-10					45	15cm	env_biome:ow temperature, high salt, poor nutrient;temperature:below 10;env_biome:degrading pollutants
296591.12	Polaromonas sp. JS666	Polaromonas sp. JS666	296591	Complete									2006-04-10T00:00:00Z		PRJNA13121	SAMN02598293	GCA_000013865.1		CP000316,CP000317,CP000318	NC_007948,NC_007949,NC_007950	DOE Joint Genome Institute	complete				1	2	3	5898676	62	5596	5453		sediment contaminated with cis-dichloroethane (cDCE), a common pollutant resulting from widespread manufacture and use of industrial solvents	isolated from sediment contaminated with cis-dichloroethane (cDCE), a common pollutant resulting from widespread manufacture and use of industrial solvents
297352.8	Lactococcus piscium MKFS47		297352	Complete	MKFS47								2015-04-02T00:00:00Z		PRJEB8222	SAMEA3208644	GCF_000981525.1		LN774769,LN774770,LN774771	NZ_LN774769.1,NZ_LN774770.1,NZ_LN774771.1	UNIVERSITY OF HELSINKI					1	2	3	2503066	38.58	2526	2419		cold-stored modified atmosphere packaged broiler filet strips with the first signs of spoilage	isolated from the cold-stored modified atmosphere packaged broiler filet strips with the first signs of spoilage		Finland	Finland
298386.8	Photobacterium profundum SS9	Photobacterium profundum SS9	298386	Complete								Yes	2004-04-30T00:00:00Z	15746425	PRJNA13128	SAMEA3138336	GCA_000196255.1		CR354531,CR354532,CR377818	NC_006370,NC_006371,NC_005871	University of Padova, Italy	complete				2	1	3	6403280	41.7	5962	5489		the Sulu Trough	isolated at a depth of 2500 m from the Sulu Trough		Philippines	Sulu Trough				2500 m
298653.7	Frankia sp. EAN1pec	Frankia sp. EAN1pec	298653	Complete	EAN1pec								2007-10-10T00:00:00Z		PRJNA13915	SAMN02598325	GCA_000018005.1		CP000820	NC_009921	DOE Joint Genome Institute	complete				1		1	8982042	71.2	7829	7191			isolated at the Kettering Research Laboratory in Ohio by M. Lalonde in 1978	1978	United States	Kettering Research Laboratory, Ohio
298654.4	Frankia sp. EuI1c	Frankia sp. EuI1c	298654	Complete	EuI1c								2009-12-10T00:00:00Z		PRJNA37913	SAMN02232023	GCA_000166135.1		CP002299	NC_014666	US DOE Joint Genome Institute (JGI-PGF)|DOE Joint Genome Institute|JGI-PGF	complete				1		1	8815781	72.3	7423	7083		the Autumn olive, Elaeagnus umbellata but does not form a nitrogen-fixing symbiosis	isolated from the Autumn olive, Elaeagnus umbellata but does not form a nitrogen-fixing symbiosis									Japanese silverberry, Elaeagnus umbellata
300267.13	Shigella dysenteriae Sd197	Shigella dysenteriae Sd197	300267	Complete	Sd197								2005-11-09T00:00:00Z	16275786	PRJNA13145	SAMN02603600	GCA_000012005.1		CP000034,CP000640,CP000035	NC_007606,NC_009344,NC_007607	Microbial Genome Center of ChMPH	complete				1	2	3	4560911	51	5785	4502		epidemic in China in the 1950s	isolate from an epidemic in China in the 1950s	1950	China	China
300268.11	Shigella boydii Sb227	Shigella boydii Sb227	300268	Complete	Sb227								2005-11-09T00:00:00Z	16275786	PRJNA13146	SAMN02603601	GCA_000012025.1		CP000036,CP000037	NC_007613,NC_007608	Microbial Genome Center of ChMPH	complete				1	1	2	4646520	51.1	5327	4282		epidemic in China in the 1950s	isolate from an epidemic that took place in China in the 1950s	1950	China	China
300269.12	Shigella sonnei Ss046	Shigella sonnei Ss046	300269	Complete	Ss046								2005-08-29T00:00:00Z	1.61226e+07	PRJNA13151	SAMN02603602	GCA_000092525.1		CP000038,CP000039,CP000641,CP000642,CP000643	NC_007384,NC_007385,NC_009345,NC_009346,NC_009347	Microbial Genome Center of ChMPH	complete				1	4	5	5055316	50.8	5693	4471		epidemic in China in the 1950s	isolate from an epidemic in China in the 1950s	1950	China	China
300852.9	Thermus thermophilus HB8	Thermus thermophilus HB8	300852	Complete	HB8								2004-04-05T00:00:00Z		PRJNA13202		GCA_000091545.1		AP008226,AP008228,AP008227	NC_006461,NC_006463,NC_006462	National Institute of Advanced Industrial Science and Technology, Japan	complete				1	2	3	2116056	69.5	2219	2238		hot spring	isolated from a hot spring in Japan		Japan	Japan
302409.5	Ehrlichia ruminantium str. Gardel	Ehrlichia ruminantium str. Gardel	302409	Complete									2005-02-04T00:00:00Z	16547041	PRJNA13356	SAMEA3138254	GCA_000050405.1		CR925677	NC_006831	CIRAD, France	complete				1		1	1499920	2025-05-27	1003	950		the Caribbean island of Guadeloupe	isolated from the Caribbean island of Guadeloupe and will be used for comparative genomics
306263.5	Campylobacter lari RM2100	Campylobacter lari RM2100	306263	Complete	RM2100				MLST.Campylobacter_lari.3		ATCC BAA-1060		2009-02-05T00:00:00Z	18713059	PRJNA12517	SAMN02604025	GCA_000019205.1		CP000932,CP000933	NC_012039,NC_012040	TIGR	complete				1	1	2	1571661	2025-06-29	1596	1545
306537.10	Corynebacterium jeikeium K411	Corynebacterium jeikeium K411	306537	Complete	K411								2005-06-27T00:00:00Z	15968079	PRJNA13967	SAMEA3283089	GCA_000006605.1		CR931997,AF401314	NC_007164,NC_003080	Bielefeld Univ	complete				1	1	2	2476822	61.4	2127	2120		the axilla of a bone marrow transplant patient	isolated from the axilla of a bone marrow transplant patient									Human, Homo sapiens
309798.4	Coprothermobacter proteolyticus DSM 5265	Coprothermobacter proteolyticus DSM 5265	309798	Complete	DSM 5265						DSM 5265		2008-09-26T00:00:00Z		PRJNA30729	SAMN02603927	GCA_000020945.1		CP001145	NC_011295	The J. Craig Venter Institute	complete				1		1	1424912	44.8	1441	1482
309799.4	Dictyoglomus thermophilum H-6-12	Dictyoglomus thermophilum H-6-12	309799	Complete	H-6-12						DSM 3960	Yes	2008-09-26T00:00:00Z		PRJNA30731	SAMN02603928	GCA_000020965.1		CP001146	NC_011297	The J. Craig Venter Institute	complete				1		1	1959987	33.7	1930	1912
309801.4	Thermomicrobium roseum DSM 5159	Thermomicrobium roseum DSM 5159	309801	Complete	DSM5159						DSM 5159		2009-01-22T00:00:00Z	19148287	PRJNA32569	SAMN02603430	GCA_000021685.1		CP001275,CP001276	NC_011959,NC_011961	J Craig Venter Institute	complete				1	1	2	2920744	64.3	2789	2854		Yellowstone National Park	isolated from Yellowstone National Park and will be used for comparative analysis with other thermophilic bacteria		United States	Yellowstone National Park
309803.4	Thermotoga neapolitana DSM 4359	Thermotoga neapolitana DSM 4359	309803	Complete	DSM 4359						ATCC 49049	Yes	2009-01-27T00:00:00Z	19129632	PRJNA21023	SAMN02603251	GCA_000018945.1		CP000916	NC_011978	Genotech Corp.|Genotech corp.	complete				1		1	1884562	46.9	1931	1937
309807.25	Salinibacter ruber DSM 13855	Salinibacter ruber DSM 13855	309807	Complete	DSM 13855						DSM 13855	Yes	2005-12-20T00:00:00Z		PRJNA16159	SAMN02604045	GCA_000013045.1		CP000159,CP000160	NC_007677,NC_007678	TIGR	complete				1	1	2	3587328	66.1	3012	2833
311402.9	Agrobacterium vitis S4	Agrobacterium vitis S4	311402	Complete	S4								2009-01-27T00:00:00Z	19251847	PRJNA13372	SAMN02602976	GCA_000016285.1		CP000633,CP000634,CP000637,CP000638,CP000639,CP000635,CP000636	NC_011989,NC_011982,NC_011988,NC_011981,NC_011986,NC_011991,NC_011984	Agrobacterium consortium|Virginia Tech, Virginia Bioinformatics Institute, USA, Blacksburg	complete				2	5	7	6320946	57.5	5861	5389
311403.8	Agrobacterium radiobacter K84	Agrobacterium radiobacter K84	311403	Complete	K84								2009-01-27T00:00:00Z	19251847	PRJNA13402	SAMN02602977	GCA_000016265.1		CP000628,CP000629,CP000632,CP000630,CP000631	NC_011985,NC_011983,NC_011994,NC_011990,NC_011987	Agrobacterium consortium|Virginia Tech, Virginia Bioinformatics Institute, USA, Blacksburg	complete				2	2	5	7273300	59.9	6877	6684
311424.5	Dehalococcoides sp. VS	Dehalococcoides sp. VS	311424	Complete	VS								2007-09-20T00:00:00Z	19893622	PRJNA18811		GCA_000025025.1		CP001827	NC_013552	DOE Joint Genome Institute	complete				1		1	1413462	47.3	1472	1438
312153.5	Polynucleobacter necessarius subsp. asymbioticus QLW-P1DMWA-1	Polynucleobacter necessarius subsp. asymbioticus QLW-P1DMWA-1	312153	Complete	QLW-P1DMWA-1								2007-04-12T00:00:00Z		PRJNA16679	SAMN02598371	GCA_000016345.1		CP000655	NC_009379	DOE Joint Genome Institute	complete				1		1	2159490	44.8	2161	2077
312309.11	Vibrio fischeri ES114	Vibrio fischeri ES114	312309	Complete	ES114								2005-02-11T00:00:00Z	1.57033e+07	PRJNA12986	SAMN02604303	GCA_000011805.1		CP000020,CP000021,CP000022	NC_006840,NC_006841,NC_006842	W.M. Keck Microbial Communities and Cell-signaling Program|Integrated Genomics, Chicago|Kewalo Marine Lab, U of H	complete				2	1	3	4273718	38.3	3825	3818		the light organs of the squid Euprymna scolopes	isolated from the light organs of the squid Euprymna scolopes									Hawaiian Bobtail Squid, Euprymna scolopes
313590.8	Dokdonia sp. MED134		313590	Complete	MED134								2014-09-12T00:00:00Z	17215843,22003006,25136122	PRJNA13544	SAMN02436136	GCA_000152925.3		CP009301.1	NZ_CP009301.1	The Gordon and Betty Moore Foundation Marine Microbiology Initiative		Sanger	9x	Celera v. 1.4	1		1	3302548	38.16	2982	2886		collected at a depth of 1 meter;isolated by plating on solid media	isolated by plating on solid media		Mediterranean Sea	Mediterranean Sea
313596.4	Robiginitalea biformata HTCC2501	Robiginitalea biformata HTCC2501	313596	Complete	HTCC2501							Yes	2006-02-24T00:00:00Z	19767438	PRJNA13461	SAMN02603916	GCA_000024125.1		CP001712	NC_013222	J. Craig Venter Institute	complete				1		1	3530383	55.3	3156	3211
313603.6	Maribacter sp. HTCC2170	Maribacter sp. HTCC2170	313603	Complete	HTCC2170								2006-02-23T00:00:00Z	21037013	PRJNA13595	SAMN02603923	GCA_000153165.2		CP002157	NC_014472	J. Craig Venter Institute	complete				1		1	3868304	37	3505	3411		coastal area of Newport, Oregon at a depth of 10 meters	collected from the coastal area of Newport, Oregon at a depth of 10 meters and was isolated by plating on solid media.		United States	Newport, Oregon
314225.8	Erythrobacter litoralis HTCC2594	Erythrobacter litoralis HTCC2594	314225	Complete	HTCC2594								2006-01-11T00:00:00Z	19168610	PRJNA13480	SAMN00622970	GCA_000013005.1	SRR248516	CP000157	NC_007722	The Gordon and Betty Moore Foundation Marine Microbiology Initiative|J. Craig Venter Institute|Oregon State University	complete				1		1	3052398	63.1	3011	3011		Sargasso Sea at a depth of 10 meters	collected from the Sargasso Sea at a depth of 10 meters		Sargasso Sea	Sargasso Sea
314260.8	Parvularcula bermudensis HTCC2503	Parvularcula bermudensis HTCC2503	314260	Complete	HTCC2503							Yes	2006-01-10T00:00:00Z	21037002	PRJNA13509	SAMN02603918	GCA_000152825.2		CP002156	NC_014414	J. Craig Venter Institute	complete				1		1	2902643	60.7	2775	2687
314275.5	Alteromonas macleodii str. 'Deep ecotype'	Alteromonas macleodii str. 'Deep ecotype'	314275	Complete									2008-08-14T00:00:00Z	18670397	PRJNA13374	SAMN02603915	GCA_000020585.3		CP001103	NC_011138	J. Craig Venter Institute	complete				1		1	4412282	44.9	4065	4072		seawater obtained at a depth of 3500 meters from the Urania Basin	isolated from seawater obtained at a depth of 3500 meters from the Urania Basin in the Mediterranean Sea by plating		Mediterranean Sea	Urania Basin, Mediterranean Sea				3500 meters
314315.12	Lactobacillus sakei subsp. sakei 23K	Lactobacillus sakei subsp. sakei 23K	314315	Complete	23K								2005-11-02T00:00:00Z	16273110	PRJNA13435	SAMEA3138223	GCA_000026065.1		CR936503	NC_007576	Institut National de la Recherche Agronomique (INRA)	complete				1		1	1884661	41.3	1843	1879		French sausage	isolated from a French sausage
314722.6	Pseudoxanthomonas suwonensis strain J1		314722	Complete	J1								2015-06-24T00:00:00Z	26067962	PRJNA280019	SAMN03453605	GCF_000972865.1		CP011144	NZ_CP011144.1	BioInformatics Center		Sanger dideoxy sequencing; 454; Illumina	241	Newbler v. 2.7	1		1	3891720	70.24	3513	3065		soil		March-2013	China	China: Zhongshan mountain Nanjing				10cm	env_biome:mountain
314723.4	Borrelia hermsii DAH	Borrelia hermsii DAH	314723	Complete	DAH								2006-12-22T00:00:00Z	16796672,22354035,8880505	PRJNA29637		GCA_000012065.2		CP000281,CP000048,CP000280,CP000279,CP000278,CP000277,CP000276,CP000275,CP000274,CP000273	NC_010673	Rocky Mountain Laboratories, NIAID, NIH	complete				1		1	922307	2025-08-29	856	819		Blood	isolated from a case of relapsing fever in western Washington		United States	Washington, USA						Human, Homo sapiens
314724.4	Borrelia turicatae 91E135	Borrelia turicatae 91E135	314724	Complete	9.10E+136								2006-12-22T00:00:00Z		PRJNA13597	SAMN02603508	GCA_000012085.1		CP000049	NC_008710	Laboratory of Human Bacterial Pathenogenesis, Rocky Mountain Laboratories, NIAID|NCBI|Rocky Mountain Laboratories, NIAID, NIH	complete				1		1	917330	2025-01-29	837	818		the soft tick Ornithodoros turicatae	isolated in the United States from the soft tick Ornithodoros turicatae and will be used for comparative analysis		United States	United States						Tick, Ornithodoros turicatae
315456.7	Rickettsia felis URRWXCal2	Rickettsia felis URRWXCal2	315456	Complete	URRWXCa12								2005-06-07T00:00:00Z	15984913	PRJNA13884	SAMN02603143	GCA_000012145.1		CP000053,CP000054,CP000055	NC_007109,NC_007110,NC_007111	CNRS	complete				1	2	3	1587240	32.5	1810	1512
315730.11	Bacillus weihenstephanensis KBAB4	Bacillus weihenstephanensis KBAB4	315730	Complete	KBAB4				MLST.Bacillus_cereus.958				2007-12-21T00:00:00Z	17434157	PRJNA13623	SAMN00623031	GCA_000018825.1	SRR253092	CP000903,CP000905,CP000906,CP000907,CP000904	NC_010184,NC_010181,NC_010182,NC_010183,NC_010180	US DOE Joint Genome Institute|DOE Joint Genome Institute|INRA	complete				1	4	5	5872743	35.5	5949	5653
315749.8	Bacillus cytotoxicus NVH 391-98	Bacillus cytotoxicus NVH 391-98	315749	Complete	NVH 391-98								2007-07-17T00:00:00Z	17434157	PRJNA13624	SAMN02598310	GCA_000017425.1		CP000764,CP000765	NC_009674,NC_009673	US DOE Joint Genome Institute|DOE Joint Genome Institute|INRA	complete				1	1	2	4094159	35.9	4213	3844
315750.8	Bacillus pumilus SAFR-032	Bacillus pumilus SAFR-032	315750	Complete	SAFR032								2007-09-26T00:00:00Z	17895969	PRJNA20391	SAMN00253833	GCA_000017885.1	SRR292175	CP000813	NC_009848	Baylor College of Medicine|Human Genome Sequencing Center	complete				1		1	3704465	41.3	3788	3681		the Spacecraft Assembly Facility at NASA Jet Propulsion Laboratory and produces spores highly resistant to UV radiation	isolated from the Spacecraft Assembly Facility at NASA Jet Propulsion Laboratory and produces spores highly resistant to UV radiation		United States	NASA Jet Propulsion Laboratory
316.77	Pseudomonas stutzeri strain 28a24	Pseudomonas stutzeri	316	Complete	28a24								2014-03-12T00:00:00Z		PRJNA240232		GCA_000590475.1		CP007441.1	NZ_CP007441.1	University of Arizona	complete	PacBio; Illumina	150x	HGAP v. 2.0	1		1	4731359	60.6	4375	4147		Soil		2002	Israel	Israel
316055.16	Rhodopseudomonas palustris BisA53	Rhodopseudomonas palustris BisA53	316055	Complete	BisA53								2006-10-04T00:00:00Z	19020098	PRJNA15751	SAMN02598338	GCA_000014825.1		CP000463	NC_008435	DOE Joint Genome Institute	complete				1		1	5505494	64.4	4997	4878
316056.16	Rhodopseudomonas palustris BisB18	Rhodopseudomonas palustris BisB18	316056	Complete	BisB18								2006-03-21T00:00:00Z	19020098	PRJNA15750	SAMN02598337	GCA_000013745.1		CP000301	NC_007925	DOE Joint Genome Institute	complete				1		1	5513844	65	5061	4886
316058.11	Rhodopseudomonas palustris HaA2	Rhodopseudomonas palustris HaA2	316058	Complete	HaA2								2006-02-06T00:00:00Z	19020098	PRJNA15747	SAMN02598335	GCA_000013365.1	SRR3922858,SRR3922859	CP000250	NC_007778	DOE Joint Genome Institute	complete				1		1	5331656	66	4921	4683
316067.3	Geobacter daltonii FRC-32	Geobacter sp. FRC-32	316067	Complete	FRC-32								2009-01-27T00:00:00Z		PRJNA16263	SAMN00623045	GCA_000022265.1	SRR253107,SRR4239831,SRR4239832,SRR4239833	CP001390	NC_011979	DOE Joint Genome Institute	complete				1		1	4304501	53.5	3968	3798
316273.10	Xanthomonas campestris pv. vesicatoria str. 85-10	Xanthomonas campestris pv. vesicatoria str. 85-10	316273	Complete	85-10			pathovar vesicatoria					2005-10-21T00:00:00Z	16237009	PRJNA13649	SAMEA3138194	GCA_000009165.1		AM039952,AM039948,AM039949,AM039950,AM039951	NC_007508,NC_007504,NC_007505,NC_007506,NC_007507	Bielefeld University|Martin-Luther-Universitaet	complete				1	3	5	5420152	64.6	4792	4726
316274.7	Herpetosiphon aurantiacus DSM 785	Herpetosiphon aurantiacus ATCC 23779	316274	Complete	ATCC 23779						ATCC 23779		2007-11-13T00:00:00Z		PRJNA16523	SAMN00623048	GCA_000018565.1	SRR253110	CP000875,CP000877,CP000876	NC_009972,NC_009974,NC_009973	DOE Joint Genome Institute	complete				1	2	3	6785430	50.9	5448	5278		Birch Lake, Minnesota	isolated from Birch Lake in Minnesota		United States	USA: Birch Lake, Minnesota
316275.15	Aliivibrio salmonicida LFI1238	Aliivibrio salmonicida LFI1238	316275	Complete	LFI1238								2008-10-01T00:00:00Z	19099551	PRJNA30703	SAMEA1705917	GCA_000196495.1		FM178379,FM178380,FM178382,FM178383,FM178384,FM178381	NC_011312,NC_011313,NC_011314,NC_011315,NC_011316,NC_011311	The Pathogen Sequencing Unit, The Wellcome Trust Sanger Institute|University of Tromso	complete				2	4	6	4655660	39	4532	3911
316278.4	Synechococcus sp. RCC307	Synechococcus sp. RCC307	316278	Complete	RCC 307								2007-05-19T00:00:00Z		PRJNA13654	SAMEA3138265	GCA_000063525.1		CT978603	NC_009482	Genoscope|Institut Pasteur|Roscoff Center for Oceanography	complete				1		1	2224914	60.8	2546	2535		seawater	This strain was isolated from seawater taken at a depth of 15 meters from the Mediterranean Sea		Mediterranean Sea	Mediterranean Sea
316279.6	Synechococcus sp. CC9902	Synechococcus sp. CC9902	316279	Complete	CC9902								2005-10-26T00:00:00Z		PRJNA13655	SAMN02598312	GCA_000012505.1		CP000097	NC_007513	DOE Joint Genome Institute	complete				1		1	2234828	54.2	2561	2307		seawater	This strain was isolated from coastal seawater
317025.9	Thiomicrospira crunogena XCL-2	Thiomicrospira crunogena XCL-2	317025	Complete	XCL-2								2005-10-31T00:00:00Z	17105352	PRJNA13018	SAMN02598288	GCA_000012605.1		CP000109	NC_007520	DOE Joint Genome Institute	complete				1		1	2427734	43.1	2296	2196		deep-sea hydrothermal vent	isolated from a deep-sea hydrothermal vent
317655.17	Sphingopyxis alaskensis RB2256	Sphingopyxis alaskensis RB2256	317655	Complete	RB2256						CCUG 45028	Yes	2006-05-18T00:00:00Z	19805210	PRJNA13907	SAMN02598319	GCA_000013985.1		CP000356,CP000357	NC_008048,NC_008036	DOE Joint Genome Institute	complete				1	1	2	3373713	65.5	3282	3195		Resurrection Bay	isolated from Resurrection Bay in the Gulf of Alaska		United States	Resurrection Bay in the Gulf of Alaska
317936.3	Nostoc sp. PCC 7107	Nostoc sp. PCC 7107	317936	Complete	PCC 7107								2012-12-04T00:00:00Z		PRJNA158705	SAMN02261332	GCA_000316625.1	SRR3926814	CP003548.1	NC_019676.1	JGI	complete	454/Illumina	30x	1	1		1	6329823	40.36	5928	5237		water from shallow pond		1970	United States	United States
318161.16	Shewanella denitrificans OS217	Shewanella denitrificans OS217	318161	Complete	OS-217						DSM 15013	Yes	2006-04-10T00:00:00Z		PRJNA13390	SAMN02598300	GCA_000013765.1		CP000302	NC_007954	DOE Joint Genome Institute|Pacific Northwest National Laboratory	complete				1		1	4545906	45.1	3963	3754		the Gotland Deep, an anoxic basin	isolated from the Gotland Deep, an anoxic basin in the central Baltic Sea in 1986 from a depth of 120-130 m (Gotland Deep: BY 15, 57-1920 degrees N, 20-0302 degrees E)	1986	Baltic Sea	Gotland Deep, an anoxic basin in the central Baltic Sea				120-130 m
318167.14	Shewanella frigidimarina NCIMB 400	Shewanella frigidimarina NCIMB 400	318167	Complete	NCBM4000								2006-09-14T00:00:00Z		PRJNA13391	SAMN02598301	GCA_000014705.1		CP000447	NC_008345	DOE Joint Genome Institute	complete				1		1	4845257	41.6	4210	4029		the North Sea near Aberdeen, United Kingdom	isolated from the North Sea near Aberdeen, United Kingdom		United Kingdom	United Kingdom: North Sea near Aberdeen
318586.5	Paracoccus denitrificans PD1222	Paracoccus denitrificans PD1222	318586	Complete	PD1222						DSM 413	Yes	2006-12-13T00:00:00Z		PRJNA13020	SAMN02598290	GCA_000203895.1		CP000489,CP000491,CP000490	NC_008686,NC_008688,NC_008687	DOE Joint Genome Institute	complete				2	1	3	5236194	66.8	5096	5077			genetically modified version of strain DSM 413 (type strain)
319224.16	Shewanella putrefaciens CN-32	Shewanella putrefaciens CN-32	319224	Complete	CN-32								2007-04-20T00:00:00Z		PRJNA13393	SAMN00623063	GCA_000016585.1	SRR253124	CP000681	NC_009438	DOE Joint Genome Institute	complete				1		1	4659220	44.5	4170	3972
319225.5	Chlorobium luteolum DSM 273	Chlorobium luteolum DSM 273	319225	Complete	DSM 273						DSM 273	Yes	2005-10-26T00:00:00Z		PRJNA13012	SAMN02598284	GCA_000012485.1		CP000096	NC_007512	DOE Joint Genome Institute	complete				1		1	2364842	57.3	2214	2083
31964.6	Clavibacter michiganensis subsp. sepedonicus strain ATCC 33113	Clavibacter michiganensis subsp. sepedonicus	31964	Complete	ATCC 33113						ATCC 33113		2008-02-29T00:00:00Z	18192393	PRJNA184	SAMEA1705948	GCA_000069225.1		AM849034,AM849036,AM849035	NC_010407,NC_010408,NC_010399	Wellcome Trust Sanger Institute	complete				1	2	3	3403786	72.4	3245	3117
319795.16	Deinococcus geothermalis DSM 11300	Deinococcus geothermalis DSM 11300	319795	Complete	DSM11300						DSM 11300		2006-05-04T00:00:00Z		PRJNA13423	SAMN02598303	GCA_000196275.1		CP000359,CP000856,CP000358	NC_008025,NC_009939,NC_008010	US DOE Joint Genome Institute|DOE Joint Genome Institute|Uniformed Services University of the Health Sciences	complete				1	2	3	3247018	66.5	3169	3054		hot spring at Agnano, Naples, Italy	isolated from a hot spring at Agnano, Naples, Italy and will be used for comparative analysis with other radiation resistant bacteria		Italy	Italy: Agnano Naples
319938.3	Beggiatoa leptomitiformis strain D-402		319938	Complete	D-402						DSM:14946	Yes	2015-10-02T00:00:00Z		PRJNA292821	SAMN03988806	GCA_001305575.1		CP012373,CP012374		New England Biolabs		PacBio	422	HGAP/Quiver v. 2.3.0	1	1	2	4271481	40.51	3811	3165		freshwater stream from sewage		1992	Russia	Russia: Moscow region
320388.7	Burkholderia mallei SAVP1	Burkholderia mallei SAVP1	320388	Complete	SAVP1				MLST.Burkholderia_cepacia_complex.734,MLST.Burkholderia_pseudomallei.40				2007-01-05T00:00:00Z		PRJNA13947	SAMN02604034	GCA_000015465.1		CP000525,CP000526	NC_008784,NC_008785	TIGR	complete				2		2	5232401	68.4	5095	5189
320483.3	Anaplasma marginale str. Florida	Anaplasma marginale str. Florida	320483	Complete	Florida								2009-02-03T00:00:00Z	1280624,7693596,7927726,8063397,8975906,10925201,12379676,15557651,19134224	PRJNA16369		GCA_000020305.1		CP001079	NC_012026	Washington State University|USDA / ARS	complete				1		1	1202435	49.8	1176	940		pooled blood samples from naturally infected cattle	isolated from pooled blood samples from naturally infected cattle in Florida		United States	Florida						Cow, Bos taurus
32049.15	Synechococcus sp. PCC 7002	Synechococcus sp. PCC 7002	32049	Complete	PCC 7002								2008-03-14T00:00:00Z		PRJNA28247	SAMN01081740	GCA_000019485.1		CP000951,CP000952,CP000953,CP000954,CP000955,CP000956,CP000957	NC_010475,NC_010476,NC_010477,NC_010478,NC_010479,NC_010480,NC_010474	Penn State University|Beijing Genomic Institute|Peking University	complete				1	6	7	3409935	49.2	3340	3186		onshore, marine mud flat sample derived from fish pens on Maguyes Island, La Parguera, Puerto Rico	isolated in 1961 by Chase Van Baalen from an onshore, marine mud flat sample derived from fish pens on Maguyes Island, La Parguera, Puerto Rico	1961	United States	Maguyes Island, La Parguera, Puerto Rico
32051.5	Synechococcus sp. WH 7803	Synechococcus sp. WH 7803	32051	Complete	WH7893								2007-05-19T00:00:00Z		PRJNA13642	SAMEA3138264	GCA_000063505.1		CT971583	NC_009481	Genoscope|Institut Pasteur|Roscoff Center for Oceanographic Studies	complete				1		1	2366980	60.2	2616	2533		Sargasso Sea	isolated from Sargasso Sea and will be used for comparative genomics		Sargasso Sea	Sargasso Sea
321327.21	Synechococcus sp. JA-3-3Ab	Synechococcus sp. JA-3-3Ab	321327	Complete	A-Prime								2006-02-06T00:00:00Z	1.63911e+07	PRJNA16251	SAMN02604048	GCA_000013205.1		CP000239	NC_007775	TIGR	complete				1		1	2932766	60.2	2847	2760
321332.11	Synechococcus sp. JA-2-3B'a(2-13)	Synechococcus sp. JA-2-3B'a(2-13)	321332	Complete	B-Prime								2006-02-06T00:00:00Z	1.63911e+07	PRJNA16252	SAMN02604049	GCA_000013225.1		CP000240	NC_007776	TIGR	complete				1		1	3046682	58.5	2947	2862
321967.11	Lactobacillus casei ATCC 334	Lactobacillus casei ATCC 334	321967	Complete	ATCC 334				MLST.Lactobacillus_casei.32		ATCC 334		2006-10-13T00:00:00Z	17030793	PRJNA402	SAMN02598528	GCA_000014525.1		CP000423,CP000424	NC_008526,NC_008502	DOE Joint Genome Institute/Fidelity Systems	complete				1	1	2	2924325	46.6	2853	2771		Emmental cheese	isolated from Emmental cheese and will be used for comparative analysis
322098.25	Aster yellows witches'-broom phytoplasma AYWB	Aster yellows witches'-broom phytoplasma AYWB	322098	Complete	AYWB								2006-01-11T00:00:00Z		PRJNA13478	SAMN02603687	GCA_000012225.1		CP000061,CP000063,CP000064,CP000065,CP000062	NC_007716,NC_007718,NC_007719,NC_007720,NC_007717	Ohio State University|Integrated Genomics	complete				1	4	5	723970	2025-08-26	765	693
322710.5	Azotobacter vinelandii DJ	Azotobacter vinelandii DJ	322710	Complete	DJ								2002-07-10T00:00:00Z	19429624	PRJNA16	SAMN02604349	GCA_000021045.1		CP001157	NC_012560	US DOE Joint Genome Institute (JGI-PGF)|DOE Joint Genome Institute|Virginia Polytechnic Institute and State University, Virginia Bioinformatics Institute, USA, Blacksburg	complete				1		1	5365318	65.7	4953	5051
323097.6	Nitrobacter hamburgensis X14	Nitrobacter hamburgensis X14	323097	Complete									2006-04-11T00:00:00Z	18326675	PRJNA13473	SAMN02598307	GCA_000013885.1		CP000319,CP000320,CP000321,CP000322	NC_007964,NC_007959,NC_007960,NC_007961	DOE Joint Genome Institute	complete				1	3	4	5011522	61.6	5126	4326		soil	isolated from soil and will be used for comparative genomics with other Nitrobacter spp
323098.6	Nitrobacter winogradskyi Nb-255	Nitrobacter winogradskyi Nb-255	323098	Complete	Nb-255						ATCC 25391		2005-09-12T00:00:00Z		PRJNA13474	SAMN02598308	GCA_000012725.1		CP000115	NC_007406	DOE Joint Genome Institute	complete				1		1	3402093	62	3552	3122
323261.6	Nitrosococcus oceani ATCC 19707	Nitrosococcus oceani ATCC 19707	323261	Complete	ATCC 19707						ATCC 19707	Yes	2005-10-04T00:00:00Z	16957257	PRJNA13993	SAMN02598329	GCA_000012805.1		CP000127,CP000126	NC_007484,NC_007483	DOE Joint Genome Institute	complete				1	1	2	3522111	50.3	3571	3017
323848.4	Nitrosospira multiformis ATCC 25196	Nitrosospira multiformis ATCC 25196	323848	Complete	ATCC 25196						ATCC 25196		2005-11-15T00:00:00Z	18390676	PRJNA13912	SAMN02598322	GCA_000196355.1		CP000103,CP000104,CP000105,CP000106	NC_007614,NC_007615,NC_007616,NC_007617	DOE Joint Genome Institute	complete				1	3	4	3234309	53.9	3266	2805		soil	isolated from soil in Suriname and will be used for comparative genomics with other ammonia-oxidizing bacteria		Suriname	Suriname
323850.11	Shewanella loihica PV-4	Shewanella loihica PV-4	323850	Complete	PV-4								2007-03-07T00:00:00Z		PRJNA13906	SAMN00623064	GCA_000016065.1	SRR253093	CP000606	NC_009092	DOE Joint Genome Institute	complete				1		1	4602594	53.7	3864	3859		the Naha Vents, Hawaii, in the Pacific Ocean	isolate from the Naha Vents, Hawaii, in the Pacific Ocean		United States	Hawaii
324057.4	Paenibacillus sp. JDR-2	Paenibacillus sp. JDR-2	324057	Complete	JDR-2								2008-02-27T00:00:00Z		PRJNA20399	SAMN00000047	GCA_000023585.1		CP001656	NC_012914	DOE Joint Genome Institute	complete				1		1	7184930	50.3	6250	6213		sweet gum stem wood buried	isolated from sweet gum stem wood buried in surface soil
324602.8	Chloroflexus aurantiacus J-10-fl	Chloroflexus aurantiacus J-10-fl	324602	Complete							DSM 635		2007-12-20T00:00:00Z		PRJNA59	SAMN02598539	GCA_000018865.1		CP000909	NC_010175	DOE Joint Genome Institute	complete				1		1	5258541	56.7	4409	3853		the Hakone hot spring area	isolated from the Hakone hot spring area in Japan and will be used for comparative analysis		Japan	Japan
324831.13	Lactobacillus gasseri ATCC 33323	Lactobacillus gasseri ATCC 33323	324831	Complete	ATCC 33323						ATCC 33323	Yes	2006-10-13T00:00:00Z	17030793	PRJNA84		GCA_000014425.1		CP000413	NC_008530	DOE Joint Genome Institute/Fidelity Systems	complete				1		1	1894360	35.3	1813	1755		human	human isolate and is the type strain									Human, Homo sapiens
324925.5	Pelodictyon phaeoclathratiforme BU-1	Pelodictyon phaeoclathratiforme BU-1	324925	Complete	BU-1								2008-07-18T00:00:00Z		PRJNA13011	SAMN02598283	GCA_000020645.1		CP001110	NC_011060	DOE Joint Genome Institute	complete				1		1	3018238	48.1	3110	2707		lake water	isolated from lake water in 1989	1989
325240.15	Shewanella baltica OS155	Shewanella baltica OS155	325240	Complete	OS155								2007-02-20T00:00:00Z		PRJNA13386	SAMN02598299	GCA_000015845.1		CP000563,CP000565,CP000566,CP000567,CP000564	NC_009052,NC_009036,NC_009037,NC_009038,NC_009035	DOE Joint Genome Institute	complete				1	4	5	5342896	46.2	4816	4489		the Baltic Sea	isolated from the Baltic Sea		Baltic Sea	Baltic Sea
325775.3	Coxiella endosymbiont of Amblyomma americanum C904		325775	Complete									2015-01-06T00:00:00Z	-	PRJNA233416	SAMN03273000	GCA_000815025.1		CP007541.1	NZ_CP007541.1	Portland State University		Illumina	980	Velvet v. 1.2.10; SOAP de novo v.	1		1	656901	34.59	577	537		Lab reared ticks from Oklahoma StateUniversity's tick rearing facility		May-2013	United States	USA: Oklahoma State University tick rearing facility						Amblyomma americanum
326297.10	Shewanella amazonensis SB2B	Shewanella amazonensis SB2B	326297	Complete	SB2B						ATCC 700329	Yes	2006-12-21T00:00:00Z		PRJNA13385	SAMN02598298	GCA_000015245.1		CP000507	NC_008700	DOE Joint Genome Institute	complete				1		1	4306142	53.6	3770	3645		shallow marine deposits (coastal shelf mud) of the Amazon River delta off of the coast of Brazil	isolated from shallow marine deposits (coastal shelf mud) of the Amazon River delta off of the coast of Brazil		Brazil	Amazon River delta off of the coast of Brazil
326298.7	Sulfurimonas denitrificans DSM 1251	Sulfurimonas denitrificans DSM 1251	326298	Complete	DSM 1251						DSM 1251		2005-11-01T00:00:00Z	18065616	PRJNA13019	SAMN02598289	GCA_000012965.1		CP000153	NC_007575	DOE Joint Genome Institute	complete				1		1	2201561	34.5	2185	2096		estuarine mud	isolated isolated from estuarine mud in the Netherlands		Netherlands	Netherlands
326423.5	Bacillus amyloliquefaciens FZB42	Bacillus amyloliquefaciens FZB42	326423	Complete	FZB42								2007-08-01T00:00:00Z	17704766	PRJNA13403		GCA_000015785.1		CP000560	NC_009725	Competence Network|Goettingen Genomics Laboratory	complete				1		1	3918589	46.5	3870	3693		soil	isolated from soil, and is a member of a group of free-living soil bacteria known to promote plant growth and suppress plant pathogens
326424.15	Frankia alni ACN14a	Frankia alni ACN14a	326424	Complete	ACN14a								2006-08-03T00:00:00Z	17151343	PRJNA17403	SAMEA3138259	GCA_000058485.1		CT573213	NC_008278	Genoscope	complete				1		1	7497934	72.8	6284	6711		green alder (Alnus crispa) growing	isolated from a green alder (Alnus crispa) growing in Tadoussac, Canada		Canada	Tadoussac Canada						Eudicots, Alnus crispa
326425.4	Lactobacillus helveticus CNRZ32	Lactobacillus helveticus CNRZ32	326425	Complete	CNRZ 32								2013-07-11T00:00:00Z		PRJNA46731	SAMN02604285	GCA_000422165.1		CP002081.1	NC_021744.1	Utah State University	complete	Sanger	4X	DNAStar SeqMan II v. 5.08	1		1	2225962	36.9	2462	1685		industrial cheese starter
326426.4	Bifidobacterium breve UCC2003	Bifidobacterium breve UCC2003	326426	Complete	UCC2003								2011-07-06T00:00:00Z	21690406	PRJNA13487	SAMN02604112	GCA_000220135.1		CP000303	NC_020517.1	University College Cork	complete				1		1	2422684	58	2071	1854		infant nursing stool	isolated from an infant nursing stool									Human, Homo sapiens		infant
326427.4	Chloroflexus aggregans DSM 9485	Chloroflexus aggregans DSM 9485	326427	Complete	DSM 9485						DSM 9485		2006-11-15T00:00:00Z		PRJNA16708	SAMN00623036	GCA_000021945.1	SRR253098	CP001337	NC_011831	DOE Joint Genome Institute	complete				1		1	4684931	56.4	3966	3730
326442.8	Pseudoalteromonas haloplanktis TAC125	Pseudoalteromonas haloplanktis TAC125	326442	Complete	TAC125								2005-10-03T00:00:00Z	16169927	PRJNA15713	SAMEA3138224	GCA_000026085.1		CR954246,CR954247	NC_007481,NC_007482	CNRS|Genoscope	complete				2		2	3850272	40.1	3468	3485		sample of coastal sea water near a French Antarctic station (66O40' S; 140O 01' E near Dumont d'Urville)	isolated from a sample of coastal sea water near a French Antarctic station (66O40' S; 140O 01' E near Dumont d'Urville)		Antarctica	French Antarctic station (66O40' S; 140O 01' E near Dumont d'Urville)
329726.14	Acaryochloris marina MBIC11017	Acaryochloris marina MBIC11017	329726	Complete	MBIC 11017								2007-10-16T00:00:00Z	18252824	PRJNA12997	SAMN02604308	GCA_000018105.1		CP000828,CP000838,CP000839,CP000840,CP000841,CP000842,CP000843,CP000844,CP000845,CP000846	NC_009925,NC_009926,NC_009927,NC_009928,NC_009929,NC_009930,NC_009931,NC_009932,NC_009933,NC_009934	Washington University|TGen Sequencing Center	complete				1	9	10	8361599	47	7710	8383		algae from the coast of the Palau Islands	isolated from algae from the coast of the Palau Islands in the western Pacific									Algae
330214.5	Candidatus Nitrospira defluvii	Candidatus Nitrospira defluvii	330214	Complete									2010-07-14T00:00:00Z	20624973	PRJNA46433	SAMEA2272290	GCA_000196815.1		FP929003	NC_014355	Genoscope	complete				1		1	4317083	59.03	4177	4268
33033.4	Parvimonas micra KCOM 1535; ChDC B708		33033	Complete	KCOM 1535 (=ChDC B708)								2014-12-09T00:00:00Z	-	PRJNA264589	SAMN03135876	GCA_000800295.1		CP009761.1	NZ_CP009761.1	Chosun University		Illumina HiSeq	1331.0x	ALLPATHS_LG v. 47944; SSPACE v. 2.3.1;	1		1	1627009	28.61	1491	1419		periapical abscess		2005-03-01	South Korea	South Korea: Gwangju						Human, Homo sapiens
33050.6	Sphingopyxis macrogoltabida strain 203		33050	Complete	203								2015-10-14T00:00:00Z		PRJNA260764	SAMN03031197	GCF_001314325.1		CP009429,CP009430,CP009431	NZ_CP009429.1,NZ_CP009431.1,NZ_CP009430.1	Tohoku university		Illumina HiSeq; 454 Titanium	60x	Newbler v. 2.8	1	2	3	5748623	64.86	5753	5533		soil		1975-01-01	Japan	Japan
330734.3	Marinobacter psychrophilus strain 20041		330734	Complete	20041								2015-06-30T00:00:00Z		PRJNA284323	SAMN03701403	GCF_001043175.1		CP011494	NZ_CP011494.1	Beijing Institute of Genomics, Chinese Academy of Sciences		454; Illumina	40x; 155x	Newbler v. 2.3	1		1	3998597	53.84	3828	3450		sea-ice		2003-08-01		Arctic Ocean: Canadian Basin
331104.5	Blattabacterium sp. (Blattella germanica) str. Bge	Blattabacterium sp. (Blattella germanica) str. Bge	331104	Complete	Bge								2009-11-02T00:00:00Z		PRJNA31103	SAMN02604249	GCA_000022605.2		CP002849,CP001487	NC_013454	University of Valencia	complete				1		1	636850	2025-01-27	598	586		fat body of female adult German cockroach	collected fat body of female adult German cockroach.									Cockroach, Blattella germanica	female
331113.3	Simkania negevensis Z	Simkania negevensis Z	331113	Complete	Z								2011-06-21T00:00:00Z		PRJNA49035	SAMEA2272380	GCA_000237205.1		FR872581,FR872582	NC_015710,NC_015713	University of Vienna, Dept. of Microbial Ecology|The Institute of Genome Research	complete				1	1	2	2628375	41.6	2399	2518
331272.8	Burkholderia cenocepacia HI2424	Burkholderia cenocepacia HI2424	331272	Complete	HI2424				MLST.Burkholderia_cepacia_complex.122				2006-10-25T00:00:00Z		PRJNA13918	SAMN00113327	GCA_000203955.1	SRR065678	CP000458,CP000461,CP000459,CP000460	NC_008542,NC_008545,NC_008543,NC_008544	DOE Joint Genome Institute	complete				3		4	7702840	66.8	6971	6919		fields that were planted with onions	samples taken from fields that were planted with onions in New York in 1999 and 2000	1999 and 2000	United States	New York
331635.3	Chlamydophila pecorum E58	Chlamydophila pecorum E58	331635	Complete	E58								2011-04-13T00:00:00Z	21571992	PRJNA62893	SAMN02603383	GCA_000204135.1		CP002608	NC_015408	University of Maryland	complete				1		1	1106197	41.08	996	988												Cow, Bos taurus
331636.3	Chlamydophila psittaci 6BC	Chlamydophila psittaci 6BC	331636	Complete	6BC								2011-03-08T00:00:00Z	21441521	PRJNA63149		GCA_000191925.1		CP002549,CP002550	NC_015217,NC_015470	Leibniz Institute for Natural Product Research and Infection Biology	complete				1	1	2	1179213	39.02	1035	975
331636.7	Chlamydophila psittaci 6BC (Prj:62889)	Chlamydophila psittaci 6BC	331636	Complete	6BC								2011-04-14T00:00:00Z		PRJNA62889		GCA_000204255.1		CP002586,CP002587	NC_017287.1,NC_017288.1	University of Maryland	complete				1	1	2	1179220	39.02	1042	1010
331678.5	Chlorobium phaeobacteroides BS1	Chlorobium phaeobacteroides BS1	331678	Complete	BS1								2008-06-09T00:00:00Z		PRJNA12608	SAMN02598272	GCA_000020545.1		CP001101	NC_010831	DOE Joint Genome Institute	complete				1		1	2736403	48.9	2782	2469
334390.5	Lactobacillus fermentum IFO 3956	Lactobacillus fermentum IFO 3956	334390	Complete	IFO 3956						NBRC 3956		2008-04-15T00:00:00Z		PRJNA18979		GCA_000010145.1		AP008937	NC_010610	Kitasato Univ.	complete	Sanger	9.5x	Phred/Phrap/Consed	1		1	2098685	51.5	2029	1843												Human, Homo sapiens				Gastrointestinal tract
334413.6	Finegoldia magna ATCC 29328	Finegoldia magna ATCC 29328	334413	Complete	ATCC 29328						ATCC 29328		2008-02-14T00:00:00Z		PRJNA18981		GCA_000010185.1		AP008971,AP008972	NC_010376,NC_010371	Kitasato Univ.	complete	Sanger	10x	Phred/Phrap/Consed	1	1	2	1986740	32.1	1850	1813												Human, Homo sapiens				Gastrointestinal tract
335283.9	Nitrosomonas eutropha C91	Nitrosomonas eutropha C91	335283	Complete	C91								2006-09-13T00:00:00Z	17991028	PRJNA13913	SAMN02598323	GCA_000014765.1		CP000450,CP000452,CP000451	NC_008344,NC_008342,NC_008341	DOE Joint Genome Institute	complete				1	2	3	2781824	48.5	3050	2551		sewage disposal plant	isolated from a sewage disposal plant in Chicago		United States	USA: Chicago
335284.6	Psychrobacter cryohalolentis K5	Psychrobacter cryohalolentis K5	335284	Complete									2006-04-18T00:00:00Z		PRJNA13920	SAMN02598327	GCA_000013905.1		CP000323,CP000324	NC_007969,NC_007968	DOE Joint Genome Institute	complete				1	1	2	3101097	42.2	2610	2511		saline liquid (12-14%) found 11-24 m below the surface within a forty thousand-year-old Siberian permafrost at the Kolyma-Indigirka lowland	isolated from saline liquid (12-14%) found 11-24 m below the surface within a forty thousand-year-old Siberian permafrost at the Kolyma-Indigirka lowland in Siberia		Russia	Kolyma-Indigirka lowland in Siberia				11-24 m
335541.7	Syntrophomonas wolfei subsp. wolfei str. Goettingen	Syntrophomonas wolfei subsp. wolfei str. Goettingen	335541	Complete	Goettingen						DSM 2245B	Yes	2006-09-14T00:00:00Z		PRJNA13014		GCA_000014725.1		CP000448	NC_008346	DOE Joint Genome Institute	complete				1		1	2936195	44.9	2794	2504		anaerobic digestor sludge	isolated from anaerobic digestor sludge and is the type strain of this species
335543.9	Syntrophobacter fumaroxidans MPOB	Syntrophobacter fumaroxidans MPOB	335543	Complete	MPOB							Yes	2006-10-26T00:00:00Z		PRJNA13013	SAMN02598285	GCA_000014965.1		CP000478	NC_008554	DOE Joint Genome Institute	complete				1		1	4990251	59.9	4866	4064		granular sludge from an anaerobic sludge bed reactor treating sugar-beet processing wastewater	isolated from granular sludge from an anaerobic sludge bed reactor treating sugar-beet processing wastewater
335659.3	Bradyrhizobium sp. S23321	Bradyrhizobium sp. S23321	335659	Complete	S23321								2012-03-29T00:00:00Z	22452844	PRJNA72425		GCA_000284275.1		AP012279.1	NC_017082.1	National Institute of Genetics	complete				1		1	7231841	64.3	6983	6898
335992.9	Candidatus Pelagibacter ubique HTCC1062	Candidatus Pelagibacter ubique HTCC1062	335992	Complete	HTCC1062								2005-07-22T00:00:00Z	1.61099e+07	PRJNA13989	SAMN02603690	GCA_000012345.1		CP000084	NC_007205	Oregon State University|Diversa|School of Oceans and Earth Science and Technology	complete				1		1	1308759	2025-07-29	1364	1354
336407.7	Rickettsia bellii RML369-C	Rickettsia bellii RML369-C	336407	Complete	RML369-C								2006-04-05T00:00:00Z	16703114	PRJNA13996	SAMN02603144	GCA_000012385.1		CP000087	NC_007940	CNRS	complete				1		1	1522076	31.6	1612	1429		triturated (powdered) pool of unfed adult Dermacentor variabilis ticks collected from vegetation near Fayetteville, Arkansas, USA,	isolated in embryonated chicken eggs from a triturated (powdered) pool of unfed adult Dermacentor variabilis ticks collected from vegetation near Fayetteville, Arkansas, USA, in 1966	1966	United States	near Fayetteville Arkansas USA						Tick, Dermacentor variabilis
337191.3	Gordonia sp. KTR9	Gordonia sp. KTR9	337191	Complete	KTR9								2010-07-26T00:00:00Z		PRJNA50495	SAMN02603183	GCA_000143885.2		CP002907.1,CP002908.1,CP002909.1,CP002112.1	NC_018581.1,NC_018582.1,NC_018583.1,NC_018580.1	Department of Microbiology & Immunology, University of British Columbia, Vancouver, British Columbia, Canada.	complete				1	3	4	5885710	675101	5444	5154
338187.36	Vibrio campbellii ATCC BAA-1116		338187	Complete	ATCC BAA-1116								2014-01-31T00:00:00Z		PRJNA19857	SAMN02603960	GCF_000017705.1		CP000789,CP000790,CP000791	NC_009783.1,NC_009784.1,NC_009777.1	Washington University Genome Sequencing Center					2	1	3	6058377	45.42	6075	6064
338963.6	Pelobacter carbinolicus DSM 2380	Pelobacter carbinolicus DSM 2380	338963	Complete	DSM 2380						DSM 2380	Yes	2005-10-12T00:00:00Z		PRJNA13337	SAMN02598295	GCA_000012885.1		CP000142	NC_007498	DOE Joint Genome Institute|University of Massachusetts Amherst	complete				1		1	3665893	55.1	3383	3352		mud	isolated from mud in Venice, Italy		Italy	Venice Italy
338966.9	Pelobacter propionicus DSM 2379	Pelobacter propionicus DSM 2379	338966	Complete	DSM 2379						DSM 2379		2006-11-30T00:00:00Z		PRJNA13384	SAMN02598297	GCA_000015045.1		CP000482,CP000483,CP000484	NC_008609,NC_008607,NC_008608	DOE Joint Genome Institute	complete				1	1	3	4241119	58.5	3740	3804
338969.11	Rhodoferax ferrireducens T118	Rhodoferax ferrireducens T118	338969	Complete	T118						ATCC BAA-621	Yes	2006-03-10T00:00:00Z		PRJNA13908	SAMN02598320	GCA_000013605.1		CP000267,CP000268	NC_007908,NC_007901	DOE Joint Genome Institute	complete				1	1	2	4969784	59.6	4672	4418		aquifer sediment collected at a depth of 18 feet	isolated from aquifer sediment collected at a depth of 18 feet							18 feet
339670.8	Burkholderia ambifaria AMMD	Burkholderia ambifaria AMMD	339670	Complete	AMMD				MLST.Burkholderia_cepacia_complex.77		ATCC BAA-244	Yes	2006-09-21T00:00:00Z		PRJNA13490		GCA_000203915.1		CP000440,CP000443,CP000441,CP000442	NC_008385,NC_008390,NC_008391,NC_008392	DOE Joint Genome Institute	complete				3	1	4	7528567	66.8	6871	6610		the rhizosphere of healthy pea plants	isolated from the rhizosphere of healthy pea plants in Wisconsin, USA, in 1985	1985	United States	Wisconsin USA
339671.7	Actinobacillus succinogenes 130Z	Actinobacillus succinogenes 130Z	339671	Complete	ATCC55618						ATCC 55618		2007-07-05T00:00:00Z		PRJNA13370	SAMN02598296	GCA_000017245.1		CP000746	NC_009655	DOE Joint Genome Institute	complete				1		1	2319663	44.9	2223	2079
33989.4	Candidatus Rickettsia amblyommii strain Ac37		33989	Complete	Ac37								2015-08-25T00:00:00Z		PRJNA256465	SAMN03997007	GCF_001273795.1		CP012420,CP012421,CP012422	NZ_CP012420.1,NZ_CP012421.1,NZ_CP012422.1	University of Minnesota		Illumina; PacBio	70x	HGAP v. 2.0; Mira v. 4.9.5	1	2	3	1456213	32.41	1840	1086				2004	Brazil	Brazil: State of Rondonia, Western Amazon						Tick; Amblyomma cajennense
340047.17	Mycoplasma capricolum subsp. capricolum ATCC 27343	Mycoplasma capricolum subsp. capricolum ATCC 27343	340047	Complete	ATCC 27343						ATCC 27343	Yes	2005-12-06T00:00:00Z		PRJNA16208	SAMN02603434	GCA_000012765.1		CP000123	NC_007633	J. Craig Venter Institute	complete				1		1	1010023	2025-08-23	844	812
340099.6	Thermoanaerobacter pseudethanolicus ATCC 33223	Thermoanaerobacter pseudethanolicus ATCC 33223	340099	Complete	ATCC 33223						ATCC 33223		2008-02-05T00:00:00Z		PRJNA13901	SAMN02598314	GCA_000019085.1		CP000924	NC_010321	DOE Joint Genome Institute	complete				1		1	2362816	34.5	2402	2243
340100.3	Bordetella petrii DSM 12804	Bordetella petrii DSM 12804	340100	Complete	DSM 12804				MLST.Bordetella_spp.81		DSM 12804	Yes	2007-12-18T00:00:00Z	18826580	PRJNA28135		GCA_000067205.1		AM902716	NC_010170	Bielefeld Univ	complete				1		1	5287950	65.5	5044	5027		river sediment	isolated from river sediment
340177.11	Chlorobium chlorochromatii CaD3	Chlorobium chlorochromatii CaD3	340177	Complete	CaD3								2005-10-26T00:00:00Z		PRJNA13921	SAMN02598328	GCA_000012585.1		CP000108	NC_007514	DOE Joint Genome Institute	complete				1		1	2572079	44.3	2121	2002		freshwater lake	isolated from a phototrophic consortia obtained from a freshwater lake in Germany		Germany	Germany
340322.5	Corynebacterium glutamicum R	Corynebacterium glutamicum R	340322	Complete	R								2007-04-04T00:00:00Z	17379713	PRJNA19193		GCA_000010225.1		AP009044,AP009045	NC_009342,NC_009343	Research Institute of Innovative Technology for the Earth (RITE)	complete				1	1	2	3363299	54.1	3126	3080		meadow soil	isolated from meadow soil in Japan and will be used for comparative analysis		Japan	Japan
34062.3	Moraxella osloensis strain CCUG 350		34062	Complete	CCUG 350								2016-02-09T00:00:00Z		PRJNA282954	SAMN04435858	GCA_001553955.1		CP014234,CP014238,CP014237,CP014236,CP014235	NZ_CP014234.1,NZ_CP014238.1,NZ_CP014237.1,NZ_CP014236.1,NZ_CP014235.1	The Forsyth Institute		PacBio	238x	SMRT Analysis RS_HGAP_Assembly.2 v.	1	4	5	2649137	43.54	2533	2306					United States	United States					env_biome:Human cerebrospinal fluid	Human, Homo sapiens
342108.9	Magnetospirillum magneticum AMB-1	Magnetospirillum magneticum AMB-1	342108	Complete							ATCC 700264		2005-12-01T00:00:00Z	16303747	PRJNA16217		GCA_000009985.1		AP007255	NC_007626	Tokyo University of Agriculture and Technology, Japan	complete				1		1	4967148	65.1	4539	4559
342451.11	Staphylococcus saprophyticus subsp. saprophyticus ATCC 15305	Staphylococcus saprophyticus subsp. saprophyticus ATCC 15305	342451	Complete	ATCC 15305						ATCC 15305	Yes	2005-08-12T00:00:00Z	16135568	PRJNA15596		GCA_000010125.1		AP008934,AP008936,AP008935	NC_007350,NC_007352,NC_007351	Kitasato Univ.	complete				1	2	3	2577899	33.2	2498	2514		human urine specimen	was from a human urine specimen									Human, Homo sapiens
342610.6	Pseudoalteromonas atlantica T6c	Pseudoalteromonas atlantica T6c	342610	Complete	T6c						ATCC BAA-1087		2006-06-28T00:00:00Z		PRJNA13454	SAMN02598305	GCA_000014225.1		CP000388	NC_008228	DOE Joint Genome Institute	complete				1		1	5187005	44.6	4593	4281		biofilm from San Diego Bay	isolated from a biofilm from San Diego Bay in California		United States	San Diego Bay in California
343509.12	Sodalis glossinidius str. 'morsitans'	Sodalis glossinidius str. 'morsitans'	343509	Complete	morsitans								2006-01-10T00:00:00Z	16365377	PRJNA16309		GCA_000010085.1		AP008232,AP008233,AP008234,AP008235	NC_007712,NC_007713,NC_007714,NC_007715	Kitasato Univ.	complete				1	3	4	4292502	54.5	6007	2516
345632.6	Geobacter pickeringii G13		345632	Complete	G13								2015-01-14T00:00:00Z	-	PRJNA263119	SAMN03096815	GCA_000817955.1		CP009788.1	NZ_CP009788.1	University of Minnesota		PacBio	110x	HGAP v. 2; SMRT Analysis v. 2.1	1		1	3618700	62.27	3390	3002		kaolin clays	isolated from kaolin clays in Georgia, USA	1999-11-01	United States	Georgia USA
347254.3	Streptococcus salivarius CCHSS3	Streptococcus salivarius JIM8780	1048332	Complete	CCHSS3								2011-06-27T00:00:00Z		PRJNA67173	SAMEA2272545	GCA_000253335.1		FR873481	NC_015760	Institut National de la Recherche Agronomique (INRA)	complete				1		1	2217184	39.87	1985	2027
347255.3	Rickettsia africae ESF-5	Rickettsia africae ESF-5	347255	Complete	ESF5								2006-11-30T00:00:00Z	19379498	PRJNA18269	SAMN02603146	GCA_000023005.1		CP001612,CP001613	NC_012633,NC_012634	CNRS|Genoscope|Laboratoire Information Genomique et Structurale, France, Marseille	complete				1	1	2	1290917	32.4	1545	1041		cattle tick, Amblyomma variegatum, collected	isolated from a cattle tick, Amblyomma variegatum, collected in Ethiopia and will be used for comparative genomics		Ethiopia	Ethiopia						Tick, Amblyomma variegatum
347256.5	Mycoplasma hominis strain PG21	Mycoplasma hominis	2098	Complete									2009-11-14T00:00:00Z	19816563	PRJNA41875		GCA_000085865.1		FP236530.1	NC_013511.1	Genoscope	complete				1		1	665445	2025-01-27	570	523
347257.7	Mycoplasma agalactiae PG2	Mycoplasma agalactiae PG2	347257	Complete	PG2				MLST.Mycoplasma_agalactiae.1			Yes	2007-05-24T00:00:00Z	17511520	PRJNA16095	SAMEA3138268	GCA_000063605.1		CU179680	NC_009497	Genoscope	complete				1		1	877438	2025-07-29	798	742
347834.17	Rhizobium etli CFN 42	Rhizobium etli CFN 42	347834	Complete	CFN42								2006-02-01T00:00:00Z	16505379,2013564,9274036,12421308,12801410	PRJNA13932	SAMN02603106	GCA_000092045.1		CP000133,CP000134,CP000135,CP000136,U80928,CP000137,CP000138	NC_007761,NC_007762,NC_007763,NC_007764,NC_004041,NC_007765,NC_007766	Universidad Nacional Autonoma de Mexico	complete				1	6	7	6530228	61	6348	5963
348824.6	Rhizobium sp. LPU83		348824	Complete									2014-02-11T00:00:00Z		PRJEB4920		GCF_000577275.1		HG916852,HG916853,HG916854,HG916855		CEBITEC					1	3	4	7038809	59.79	7705	7057
349102.13	Rhodobacter sphaeroides ATCC 17025	Rhodobacter sphaeroides ATCC 17025	349102	Complete	ATCC 17025						ATCC 17025		2007-04-20T00:00:00Z		PRJNA15755	SAMN02598341	GCA_000016405.1		CP000661,CP000663,CP000664,CP000665,CP000666,CP000662	NC_009428,NC_009430,NC_009431,NC_009432,NC_009433,NC_009429	DOE Joint Genome Institute	complete				1	5	6	4557127	68.2	4541	4333
349106.9	Psychrobacter sp. PRwf-1	Psychrobacter sp. PRwf-1	349106	Complete	PRwf-1								2007-06-04T00:00:00Z		PRJNA15759	SAMN02598345	GCA_000016885.1		CP000713.1,CP000715.1,CP000714.1	NC_009524.1,NC_009516.1,NC_009517.1	US DOE Joint Genome Institute		Sanger			1	2	3	2995049	44.84	2512	15		Skin and gills of Lutjanus vivanus	Skin and gills of Lutjanus vivanus, off the coast of Lo??za, northeastern Puerto Rico.		Puerto Rico	Puerto Rico: Off the coast of Lo??za						Fish, Lutjanus vivanus
349124.8	Halorhodospira halophila SL1	Halorhodospira halophila SL1	349124	Complete	SL1								2007-01-10T00:00:00Z		PRJNA15767	SAMN00623046	GCA_000015585.1	SRR253108	CP000544	NC_008789	DOE Joint Genome Institute	complete				1		1	2678452	68	2414	2407		salt lake mud	isolated from salt lake mud and will be used for comparative analysis with other halophilic organisms
349161.6	Desulfotomaculum reducens MI-1	Desulfotomaculum reducens MI-1	349161	Complete	MI-1								2007-03-24T00:00:00Z		PRJNA13424	SAMN02598304	GCA_000016165.1		CP000612	NC_009253	DOE Joint Genome Institute	complete				1		1	3608104	42.3	3641	3276		heavy metal-contaminated sediment collected at the Mare Island Naval Shipyard on the San Francisco Bay	isolated from heavy metal-contaminated sediment collected at the Mare Island Naval Shipyard on the San Francisco Bay		United States	Mare Island Naval Shipyard, San Francisco Bay
349163.14	Acidiphilium cryptum JF-5	Acidiphilium cryptum JF-5	349163	Complete	JF-5								2007-05-11T00:00:00Z		PRJNA15753	SAMN02598339	GCA_000016725.1		CP000697,CP000690,CP000691,CP000692,CP000693,CP000694,CP000695,CP000696,CP000689	NC_009484,NC_009468,NC_009469,NC_009470,NC_009471,NC_009472,NC_009473,NC_009474,NC_009467	DOE Joint Genome Institute	complete				1	8	9	3963080	67.1	3627	3559		coal mine lake sediment	isolated under iron-reducing conditions from coal mine lake sediment and is able to grow by coupling the reduction of iron to the oxidation of glucose
349519.10	Leuconostoc citreum KM20	Leuconostoc citreum KM20	349519	Complete	KM20								2008-03-12T00:00:00Z	18281406	PRJNA16062	SAMN02603482	GCA_000026405.1		DQ489736,DQ489738,DQ489739,DQ489740,DQ489737	NC_010471,NC_010467,NC_010469,NC_010470,NC_010466	Korea Research Institute of Bioscience and Biotechnology	complete				1	4	5	1896614	38.9	1846	1820
349520.5	Paenibacillus polymyxa E681	Paenibacillus polymyxa E681	349520	Complete	E681								2010-09-03T00:00:00Z	20851896	PRJNA16065	SAMN02603484	GCA_000146875.2		CP000154	NC_014483	Korea Research Institute of Bioscience and Biotechnology	complete				1		1	5394884	45.79	4934	4805
349521.8	Hahella chejuensis KCTC 2396	Hahella chejuensis KCTC 2396	349521	Complete	KCTC 2396								2005-12-14T00:00:00Z	16352867	PRJNA16064	SAMN02603483	GCA_000012985.1		CP000155	NC_007645	Korea Research Institute of Bioscience and Biotechnology	complete				1		1	7215267	53.9	6451	6778
349741.6	Akkermansia muciniphila ATCC BAA-835	Akkermansia muciniphila ATCC BAA-835	349741	Complete	ATCC BAA-835						ATCC BAA-835		2008-05-05T00:00:00Z		PRJNA20089	SAMN00138213	GCA_000020225.1		CP001071	NC_010655	DOE Joint Genome Institute	complete				1		1	2664102	55.8	2498	2138
350058.8	Mycobacterium vanbaalenii PYR-1	Mycobacterium vanbaalenii PYR-1	350058	Complete	PYR-1						DSM 7251	Yes	2006-12-27T00:00:00Z		PRJNA15761	SAMN02598347	GCA_000015305.1		CP000511	NC_008726	DOE Joint Genome Institute	complete				1		1	6491865	67.8	6199	5979		contaminated sites exposed to petrogenic chemicals	isolated from contaminated sites exposed to petrogenic chemicals in the watershed of Redfish Bay, Texas, in 1986	1986	United States	Redfish Bay, Texas
350688.5	Alkaliphilus oremlandii OhILAs	Alkaliphilus oremlandii OhILAs	350688	Complete	OhILAs								2007-10-11T00:00:00Z		PRJNA16083	SAMN00623039	GCA_000018325.1	SRR253101	CP000853	NC_009922	DOE Joint Genome Institute	complete				1		1	3123558	36.3	3001	2836
351348.9	Marinobacter aquaeolei VT8	Marinobacter aquaeolei VT8	351348	Complete	VT8								2006-12-28T00:00:00Z		PRJNA13239		GCA_000015365.1		CP000514,CP000516,CP000515	NC_008740,NC_008739,NC_008738	DOE Joint Genome Institute|Woods Hole Oceanographic Institution	complete				1	2	3	4779762	56.9	4330	4272		oil well off the coast of Vietnam	isolated from an oil well off the coast of Vietnam
351605.6	Geobacter uraniireducens Rf4	Geobacter uraniireducens Rf4	351605	Complete	Rf4								2007-05-11T00:00:00Z		PRJNA15768	SAMN02598352	GCA_000016745.1		CP000698	NC_009483	DOE Joint Genome Institute	complete				1		1	5136364	54.2	4714	4357
351607.8	Acidothermus cellulolyticus 11B	Acidothermus cellulolyticus 11B	351607	Complete	11B						ATCC 43068	Yes	2006-11-09T00:00:00Z	19270083	PRJNA16097	SAMN02598358	GCA_000015025.1		CP000481	NC_008578	DOE Joint Genome Institute	complete				1		1	2443540	66.9	2302	2157
351627.8	Caldicellulosiruptor saccharolyticus DSM 8903	Caldicellulosiruptor saccharolyticus DSM 8903	351627	Complete	DSM 8903						DSM 8903	Yes	2007-04-19T00:00:00Z	18776029	PRJNA13466	SAMN00623033	GCA_000016545.1	SRR253095	CP000679	NC_009437	DOE Joint Genome Institute	complete				1		1	2970275	35.3	3007	2679		hot spring	isolated from a hot spring in New Zealand		New Zealand	New Zealand
351671.5	Xenorhabdus doucetiae strain FRM16 = DSM 17909		351671	Complete	FRM16 = DSM 17909								2015-03-07T00:00:00Z		PRJEB4255	SAMEA3283113	GCF_000968195.1		FO704550,FO704549	NZ_FO704550.1,NZ_FO704549.1	Genoscope CEA					2		2	4203651	45.71	4032	3957
351745.9	Shewanella sp. W3-18-1	Shewanella sp. W3-18-1	351745	Complete	W3-18-1								2007-01-03T00:00:00Z		PRJNA13902	SAMN02598315	GCA_000015185.1		CP000503	NC_008750	DOE Joint Genome Institute	complete				1		1	4708380	44.6	4287	4044		marine sediments at a depth of 630 m.	This strain was isolated from Pacific Ocean marine sediments at a depth of 630 m.		Pacific Ocean	Pacific Ocean
355276.3	Leptospira borgpetersenii serovar Hardjo-bovis str. L550	Leptospira borgpetersenii serovar Hardjo-bovis L550	355276	Complete	L550	serovar Hardjo-bovis			MLST.Leptospira_spp_2.175,MLST.Leptospira_spp_3.128				2006-10-13T00:00:00Z	16973745	PRJNA16146	SAMN02603615	GCA_000013945.1		CP000348,CP000349	NC_008508,NC_008509	Monash University|Australian Genome Research Facility Ltd.|National Animal Disease Center|Victorian Bioinformatics Consortium	complete				2		2	3931782	40.2	4262	2945		human clinical sample	isolated from a human clinical sample and will be used for comparative genomics with other Leptospira species									Human, Homo sapiens
35623.3	Acholeplasma oculi		35623	Complete									2014-06-02T00:00:00Z		PRJEB6255	SAMEA2522063	GCF_000953195.1		LK028559	NZ_LK028559.1	MPIMG					1		1	1587120	31.29	1472	1471
357244.4	Orientia tsutsugamushi str. Boryong	Orientia tsutsugamushi str. Boryong	357244	Complete	Boryong				MLST.Orientia_tsutsugamushi.48				2007-05-15T00:00:00Z	17483455	PRJNA16180	SAMEA3138266	GCA_000063545.1		AM494475	NC_009488	Seoul National University College of Medicine|GenoTech Genome Research Center	complete				1		1	2127051	2025-05-30	2364	1182		human	isolated from a human in 1995 in Boryong, Korea	1995	South Korea	South Korea: Boryong						Human, Homo sapiens
35755.3	Corynebacterium kutscheri strain DSM 20755		35755	Complete	DSM 20755						DSM:20755	Yes	2015-06-10T00:00:00Z	26021937	PRJNA276037	SAMN03365283	GCF_000980835.1		CP011312	NZ_CP011312.1	Bielefeld University		Sanger dideoxy sequencing; Illumina	213.6x	Newbler v. v.2.8	1		1	2354065	46.46	2187	2089		lung										Mouse, Mus musculus
357804.7	Psychromonas ingrahamii 37	Psychromonas ingrahamii 37	357804	Complete	37								2006-12-22T00:00:00Z		PRJNA16187	SAMN02598361	GCA_000015285.1		CP000510	NC_008709	DOE Joint Genome Institute	complete				1		1	4559598	40.1	4122	3545		sea ice, off Point Barrow	isolated from sea ice, off Point Barrow in northern Alaska		United States	off Point Barrow in northern Alaska
357808.5	Roseiflexus sp. RS-1	Roseiflexus sp. RS-1	357808	Complete	RS-1								2007-06-04T00:00:00Z		PRJNA16190	SAMN02598362	GCA_000016665.1		CP000686	NC_009523	DOE Joint Genome Institute	complete				1		1	5801598	60.4	5118	4517		hot spring microbial mat	isolated from a hot spring microbial mat
357809.8	Clostridium phytofermentans ISDg	Clostridium phytofermentans ISDg	357809	Complete	ISDg						ATCC 700394	Yes	2007-11-19T00:00:00Z		PRJNA16184		GCA_000018685.1		CP000885	NC_010001	DOE Joint Genome Institute	complete				1		1	4847594	35.3	4114	3902		forest soil near the Quabbin Reservoir	isolated from forest soil near the Quabbin Reservoir in Massachusetts		United States	Quabbin Reservoir in Massachusetts
358.67	Agrobacterium tumefaciens strain Ach5		358	Complete	Ach5								2015-04-15T00:00:00Z		PRJNA278497	SAMN03420836	GCF_000971565.1		CP011246,CP011247,CP011248,CP011249	NZ_CP011246.1,NZ_CP011247.1,NZ_CP011248.1,NZ_CP011249.1	Academia Sinica		Illumina MiSeq	443X (paired-end); 509X (mate-pair)	ALLPATH-LG release v. 42781	2	2	4	5668655	58.47	5542	5276		yarrow			United States	USA: Contra Costa County, California					env_biome:woodland	Achillea ptarmica
358.73	Agrobacterium tumefaciens strain S33		358	Complete	S33								2016-02-08T00:00:00Z		PRJNA309196	SAMN04423123	GCF_001551895.1		CP014259,CP014260	NZ_CP014259.1,NZ_CP014260.1	Shandong University		PacBio	>200x	SMRT Analysis v. 2.2.0	2		2	5481595	59.19	5453	5070				2010	China	China: Jinan
35806.4	Rhodovulum sulfidophilum strain DSM 2351		35806	Complete	DSM 2351						DSM 2351		2015-05-29T00:00:00Z	25931606	PRJDB3519	SAMD00025828	GCF_001548075.1		AP014800,AP014801,AP014802,AP014803	NZ_AP014800.1,NZ_AP014801.1,NZ_AP014802.1,NZ_AP014803.1	Toyohashi University of Technology		454 GS FLX+; MiSeq	300x	Newbler v. 2.9	4		4	4732772	66.91	4697	4520				1972/1973	Netherlands	Holland:Groningen, Waddenzee					env_biome:marine mud
358220.3	Acidovorax sp. KKS102	Acidovorax sp. KKS102	358220	Complete	KKS102								2012-10-03T00:00:00Z	22685277,17554177,17401203,16796688,16754990,15733056,14519983,12513989,11459836,11054551,8636975,8611753,8132464,8048958,8021212,7479701,2540155	PRJNA174596	SAMN02604069	GCA_000302535.1		CP003872.1	NC_018708.1	Tohoku University	complete				1		1	5196935	64.9	4879	4742
358681.3	Brevibacillus brevis NBRC 100599	Brevibacillus brevis NBRC 100599	358681	Complete	NBRC 100599								2009-04-01T00:00:00Z		PRJNA29147		GCA_000010165.1		AP008955	NC_012491	National Institute of Technology and Evaluation	complete				1		1	6296436	47.3	5884	5947
359391.4	Brucella melitensis biovar Abortus 2308	Brucella melitensis biovar Abortus 2308	359391	Complete	2308		biovar Abortus		MLST.Brucella_spp.5				2005-11-22T00:00:00Z	16299333	PRJNA16203		GCA_000054005.1		AM040264,AM040265	NC_007618,NC_007624	Oak Ridge National Laboratory	complete				2		2	3278307	57.2	3467	3034
360095.6	Bartonella bacilliformis KC583	Bartonella bacilliformis KC583	360095	Complete	KC583				MLST.Bartonella_bacilliformis.1		ATCC 35685	Yes	2007-01-04T00:00:00Z		PRJNA16249	SAMN02604047	GCA_000015445.1		CP000524	NC_008783	TIGR|National Center for Biotechnology Information, NIH, USA, Bethesda	complete				1		1	1445021	38.2	1349	1283
360104.9	Campylobacter concisus 13826	Campylobacter concisus 13826	360104	Complete	13826								2007-09-12T00:00:00Z		PRJNA17159	SAMN02604054	GCA_000017725.1		CP000792,CP000794,CP000793	NC_009802,NC_009796,NC_009795	TIGR	complete				1	2	3	2099413	39.3	2086	1985		gastrointestinal clinical isolate	a gastrointestinal clinical isolate
360105.8	Campylobacter curvus 525.92	Campylobacter curvus 525.92	360105	Complete	525.92				MLST.Campylobacter_concisus-curvus.13				2007-07-25T00:00:00Z		PRJNA17161	SAMN02604055	GCA_000017465.1		CP000767	NC_009715	TIGR	complete				1		1	1971264	44.5	2035	1931		gastrointestinal clinical isolate	a gastrointestinal clinical isolate
360106.6	Campylobacter fetus subsp. fetus 82-40	Campylobacter fetus subsp. fetus 82-40	360106	Complete	82-40				MLST.Campylobacter_fetus.6				2006-11-27T00:00:00Z		PRJNA16293	SAMN02604050	GCA_000015085.1		CP000487	NC_008599	TIGR	complete				1		1	1773615	33.3	1768	1719		the blood of a human patient who was having a renal transplant	isolated from the blood of a human patient who was having a renal transplant and is the best characterized isolate of this species									Human, Homo sapiens
360107.7	Campylobacter hominis ATCC BAA-381	Campylobacter hominis ATCC BAA-381	360107	Complete	ATCC BAA-381						ATCC BAA-381		2007-07-25T00:00:00Z		PRJNA20083	SAMN02603439	GCA_000017585.1		CP000776,CP000775	NC_009714,NC_009713	J. Craig Venter Institute	complete				1	1	2	1714951	2025-07-31	1710	1687		the feces of a healthy human	isolated from the feces of a healthy human									Human, Homo sapiens
360910.4	Bordetella avium 197N	Bordetella avium 197N	360910	Complete	197N				MLST.Bordetella_spp.76				2006-09-29T00:00:00Z	16885469	PRJNA27	SAMEA1705952	GCA_000070465.1		AM167904	NC_010645	Wellcome Trust Sanger Institute	complete				1		1	3732255	61.6	3467	3381
360911.3	Exiguobacterium sp. AT1b	Exiguobacterium sp. AT1b	360911	Complete	AT1b						ATCC BAA-1283		2009-05-05T00:00:00Z	21460088	PRJNA27759	SAMN02598453	GCA_000023045.1		CP001615	NC_012673	US DOE Joint Genome Institute (JGI-PGF)|DOE Joint Genome Institute|JGI-PGF	complete				1		1	2999895	48.5	3017	3020		Yellowstone National Park	isolated from Yellowstone National Park and is a moderate thermophile		United States	Yellowstone National Park
361183.4	Altererythrobacter epoxidivorans strain CGMCC 1.7731		361183	Complete	CGMCC 1.7731						CGMCC:1.7731		2015-10-09T00:00:00Z		PRJNA290561	SAMN03896005	GCA_001281485.1		CP012669	NZ_CP012669.1	Second Institute of Oceanography, State Oceanic Administration		Illumina	292X	SOAPdenovo v. 2.04	1		1	2786256	61.5	2774	2773		sediment		30-Oct-2005						1000	env_biome:marine sediment
362242.7	Mycobacterium ulcerans Agy99	Mycobacterium ulcerans Agy99	362242	Complete	Agy99								2006-12-01T00:00:00Z	1.72109e+07	PRJNA16230	SAMN02603346	GCA_000013925.1		CP000325,BX649209	NC_008611,NC_005916	Institut Pasteur	complete				1	1	2	5805761	65.4	5844	4241
362257.4	Streptomyces vietnamensis GIM4.0001		362257	Complete	GIMV4.0001				MLST.Streptomyces_spp.227				2015-01-29T00:00:00Z	-	PRJNA244969	SAMN02730132	GCA_000830005.1		CP010407.1,CP010408.1	NZ_CP010407.1,NZ_CP010408.1	Guangdong Institute of Microbiology		Illumina Hiseq; Sanger	286x	SOAP de novo v. 2.21	1	1	2	9153777	71.99	8292	7356
362837.3	Spiroplasma cantharicola strain CC-1		362837	Complete	CC-1						DSM:21588		2015-09-11T00:00:00Z		PRJNA253642	SAMN03955382	GCF_001281045.1		CP012622	NZ_CP012622.1	Academia Sinica		Illumina MiSeq	561x	Velvet v. 1.2.10	1		1	1179577	2025-01-25	1039	1017				1982-06-09								Beetle, Cantharis
362948.14	Lactobacillus salivarius UCC118	Lactobacillus salivarius UCC118	362948	Complete	UCC118				MLST.Lactobacillus_salivarius.1				2006-03-30T00:00:00Z	1.83907e+07	PRJNA13280	SAMN02604111	GCA_000008925.1		CP000233,AF488832,CP000234,AF488831	NC_007929,NC_006530,NC_007930,NC_006529	University College Cork	complete				1	3	4	2133977	33	2079	2013		the human gastrointestinal tract	isolated from the human gastrointestinal tract									Human, Homo sapiens
363253.5	Lawsonia intracellularis PHE/MN1-00	Lawsonia intracellularis PHE/MN1-00	363253	Complete									2006-05-05T00:00:00Z		PRJNA183	SAMEA3138257	GCA_000055945.1		AM180252,AM180253,AM180254,AM180255	NC_008011,NC_008012,NC_008013,NC_008014	University of Minnesota	complete				1	3	4	1719014	33.1	1460	1337		intestinal mucosal lesions	isolated from intestinal mucosal lesions in pigs that had proliferative enteropathy (PE)									Pig, Sus scrofa
365044.20	Polaromonas naphthalenivorans CJ2	Polaromonas naphthalenivorans CJ2	365044	Complete	CJ2								2007-01-04T00:00:00Z	19453698	PRJNA13418	SAMN02598302	GCA_000015505.1		CP000529,CP000531,CP000532,CP000533,CP000534,CP000535,CP000536,CP000537,CP000530	NC_008781,NC_008758,NC_008759,NC_008760,NC_008761,NC_008762,NC_008763,NC_008764,NC_008757	DOE Joint Genome Institute	complete				1	8	9	5366143	61.7	5026	4929
365046.3	Ramlibacter tataouinensis TTB310	Ramlibacter tataouinensis TTB310	365046	Complete	TTB310							Yes	2011-06-03T00:00:00Z		PRJNA16294	SAMN02603053	GCA_000215705.1		CP000245	NC_015677.1	CNRS	complete				1		1	4070193	70	3921	3881		subsurface desert soil from Tunisia,	isolated from subsurface desert soil from Tunisia, and is being sequenced for comparative genomics		Tunisia	Tunisia
365659.3	Streptococcus mitis B6	Streptococcus mitis B6	365659	Complete	B6								2010-02-16T00:00:00Z		PRJNA16302	SAMEA3138244	GCA_000027165.1		FN568063	NC_013853	Department of Microbiology, University of Kaiserslautern	complete				1		1	2146611	40	2097	2004		hospital	isolated from a hospital in Bochum, Germany		Germany	Germany: Bochum
366394.8	Sinorhizobium medicae WSM419	Sinorhizobium medicae WSM419	366394	Complete	WSM419				MLST.Sinorhizobium_spp.11			Yes	2007-06-29T00:00:00Z		PRJNA16304	SAMN02598363	GCA_000017145.1		CP000738,CP000740,CP000741,CP000739	NC_009636,NC_009621,NC_009622,NC_009620	DOE Joint Genome Institute	complete				1	3	4	6817576	61.1	6826	6213
366522.7	Sulfurospirillum cavolei strain UCH003		366522	Complete	UCH003								2015-04-10T00:00:00Z	25814615	PRJDB3362	SAMD00023484	GCF_001548055.1		AP014724	NZ_AP014724.1	National Institute of Technology and Evaluation		454 GS-FLX Titanium; Illumina HiSeq 1000	49x	newbler v. 2.8	1		1	2698323	43.88	2719						Japan	Japan
366602.8	Caulobacter sp. K31	Caulobacter sp. K31	366602	Complete	K31								2008-02-07T00:00:00Z		PRJNA16306	SAMN02598364	GCA_000019145.1		CP000927,CP000928,CP000929	NC_010338,NC_010335,NC_010333	DOE Joint Genome Institute	complete				1	2	3	5889399	67.3	5500	5438		low-oxygen groundwater sample	isolated from a low-oxygen groundwater sample and is being sequenced for comparative genome analysis
367737.6	Arcobacter butzleri RM4018	Arcobacter butzleri RM4018	367737	Complete	RM4018				MLST.Arcobacter_spp.1				2007-09-27T00:00:00Z	1.75881e+07	PRJNA16319	SAMN02604276	GCA_000014025.1		CP000361	NC_009850	USDA - Agricultural Research Service, USA|Agencourt Bioscience	complete				1		1	2341251	27	2275	2259		human patient with gastroenteritis	isolated from a human patient with gastroenteritis									Human, Homo sapiens			gastroenteritis
367928.6	Bifidobacterium adolescentis ATCC 15703	Bifidobacterium adolescentis ATCC 15703	367928	Complete	ATCC 15703						ATCC 15703		2006-12-05T00:00:00Z		PRJNA16321		GCA_000010425.1		AP009256	NC_008618	Gifu University, Life Science Research Center, Japan|National Center for Biotechnology Information, NIH, USA, Bethesda	complete				1		1	2089645	59.2	1724	1631
36809.5	Mycobacterium abscessus strain ATCC 19977	Mycobacterium abscessus ATCC 19977	36809	Complete	ATCC 19977				MLST.Mycobacterium_abscessus.5		ATCC 19977	Yes	2008-03-01T00:00:00Z		PRJNA15691		GCA_000069185.1		CU458896,CU458745	NC_010397,NC_010394	Genoscope	complete				1	1	2	5090491	64.1	5037	4941
36868.4	Wigglesworthia glossinidia endosymbiont of Glossina morsitans	Wigglesworthia glossinidia endosymbiont of Glossina morsitans morsitans (Yale colony)	36868	Complete									2012-02-10T00:00:00Z	22334516	PRJNA82191		GCA_000247565.1		CP003315.1	NC_016893.1	Yale University School of Public Health	complete				1		1	719535	2025-02-25	663	618
36870.6	Wigglesworthia glossinidia endosymbiont of Glossina brevipalpis	Wigglesworthia glossinidia endosymbiont of Glossina brevipalpis	36870	Complete									2002-09-10T00:00:00Z	12219091	PRJNA274		GCA_000008885.1		BA000021,AB063523	NC_004344,NC_003425	Yale Univ.	complete				1	1	2	703004	2025-05-22	655	617												Tsetse fly, Glossina brevipalpis
369723.5	Salinispora tropica CNB-440	Salinispora tropica CNB-440	369723	Complete	CNB-440								2007-04-17T00:00:00Z	1.75634e+07	PRJNA16342	SAMN02598367	GCA_000016425.1		CP000667	NC_009380	DOE Joint Genome Institute	complete				1		1	5183331	69.5	4752	4536		coarse beach sand off the Bahamas,	isolated from coarse beach sand off the Bahamas, and is being sequenced for comparative genome analysis		Bahamas	off the Bahamas
370438.4	Pelotomaculum thermopropionicum SI	Pelotomaculum thermopropionicum SI	370438	Complete	SI							Yes	2007-05-07T00:00:00Z	1.63528e+07	PRJNA19023		GCA_000010565.1		AP009389	NC_009454	Marine Biotechnology Institute Co., Ltd	complete				1		1	3025375	53	3261	2918		granular sludge from a thermophilic upflow anaerobic sludge blanket (UASB) reactor	isolated from granular sludge from a thermophilic upflow anaerobic sludge blanket (UASB) reactor
372461.17	Buchnera aphidicola BCc	Buchnera aphidicola str. Cc (Cinara cedri)	372461	Complete	Cc								2006-10-18T00:00:00Z	1.70386e+07	PRJNA16372	SAMN02604290	GCA_000090965.1		CP000263,AY438025	NC_008513,NC_011878	University of Valencia	complete				1	1	2	422434	2025-02-20	375	362		cedar aphid, Cinara cedri	found in the cedar aphid, Cinara cedri									Aphid, Cinara cedri
373903.5	Halothermothrix orenii H 168	Halothermothrix orenii H 168	373903	Complete	H 168								2009-01-13T00:00:00Z		PRJNA16377	SAMN00623047	GCA_000020485.1	SRR253109	CP001098	NC_011899	DOE Joint Genome Institute	complete				1		1	2578146	37.9	2523	2342		the sediment of a salt lake	isolated from the sediment of a salt lake in Tunisia		Tunisia	Tunisia
373994.3	Rivularia sp. PCC 7116	Rivularia sp. PCC 7116	373994	Complete	PCC 7116								2012-12-04T00:00:00Z		PRJNA63147	SAMN02232049	GCA_000316665.1	SRR3926854	CP003549.1,CP003550.1,CP003551.1	NC_019678.1,NC_019679.1,NC_019686.1	DOE Joint Genome Institute	complete	454/Illumina	30x	1	1	2	3	8728773	37.53	7389	6644		unialgal culture in marine water		1968	United States	United States
374463.5	Baumannia cicadellinicola str. Hc (Homalodisca coagulata)	Baumannia cicadellinicola str. Hc (Homalodisca coagulata)	374463	Complete	Hc								2006-04-27T00:00:00Z	16729848	PRJNA12513	SAMN02604023	GCA_000013185.1		CP000238	NC_007984	TIGR	complete				1		1	686194	33.2	616	595
375286.7	Janthinobacterium sp. Marseille	Janthinobacterium sp. Marseille	375286	Complete	Marseille								2007-07-06T00:00:00Z	17722982	PRJNA16549	SAMN02603336	GCA_000013625.1		CP000269	NC_009659	Information Genomique et Structurale, CNRS UPR2589|CNRS|Unite des Rickettsies, CNRS UMR2560	complete				1		1	4110251	54.2	3728	3697		solution used in kidney dialysis	isolated from a solution used in kidney dialysis
375451.14	Roseobacter denitrificans OCh 114	Roseobacter denitrificans OCh 114	375451	Complete	Och 114								2006-06-22T00:00:00Z	17098896	PRJNA16426	SAMN02602987	GCA_000014045.1		CP000362,CP000464,CP000465,CP000466,CP000467	NC_008209,NC_008386,NC_008387,NC_008388,NC_008389	Arizona State University/TGen|TGen|Arizona State University	complete				1	4	5	4331234	58.9	4246	4129
376.36	Bradyrhizobium sp. strain BF49_genome1		376	Complete	BF49_genome1								2016-05-12T00:00:00Z		PRJEB10689	SAMEA3647810	GCF_900011245.1		LN901633	NZ_LN901633.1	ROTHAMSTED RESEARCH					1		1	7547693	63.77	7754	7380		soil 0-10 cm from grassland arable wheat		2012-11-07
376686.10	Flavobacterium johnsoniae UW101	Flavobacterium johnsoniae UW101	376686	Complete	ATCC 17061						ATCC 17061	Yes	2007-05-01T00:00:00Z		PRJNA16082	SAMN02598357	GCA_000016645.1		CP000685	NC_009441	DOE Joint Genome Institute	complete				1		1	6096872	34.1	5235	5017		soil	isolated from soil in England and is the type strain of this species		United Kingdom	United Kingdom: England
37692.4	Candidatus Phytoplasma mali strain AT	Candidatus Phytoplasma mali	37692	Complete	strain AT								2008-07-04T00:00:00Z	18582369	PRJNA25335	SAMEA2272373	GCA_000026205.1		CU469464	NC_011047	Federal Biological Research Center for Agriculture and Forestry|Max Planck Institute for Molecular Genetics|Max Planck Society	complete				1		1	601943	2025-04-21	512	479		apple tree	Phytoplasma mali strain AT was collected in Heidelberg, Germany from a symptomatic apple tree		Germany	Heidelberg, Germany						Apple, Malus domestica
377629.3	Teredinibacter turnerae T7901	Teredinibacter turnerae T7901	377629	Complete	T7901								2009-05-18T00:00:00Z	19568419	PRJNA30839	SAMN02603454	GCA_000023025.1		CP001614	NC_012997	J. Craig Venter Institute|JCVI	complete				1		1	5193164	50.9	4420	4254		the gills of the wood-boring mollusc (Bivalvia:Teredinidae) and may potentially be useful	isolated from the gills of the wood-boring mollusc (Bivalvia:Teredinidae) and may potentially be useful in biofuel production									Bivalvia, Teredinidae
378753.5	Kocuria rhizophila DC2201	Kocuria rhizophila DC2201	378753	Complete	DC2201						ATCC 9341		2008-04-17T00:00:00Z	18408034	PRJNA27833		GCA_000010285.1		AP009152	NC_010617	National Institute of Technology and Evaluation	complete				1		1	2697540	71.2	2372	2357
378806.8	Stigmatella aurantiaca DW4/3-1 (Prj:54333)		378806	Complete													GCA_000165485.1		NC_014623	NC_014623.1						1		1	10260756	67.46	8569	8352
379066.3	Gemmatimonas aurantiaca T-27	Gemmatimonas aurantiaca T-27	379066	Complete	T-27							Yes	2009-04-01T00:00:00Z		PRJNA18501		GCA_000010305.1		AP009153	NC_012489	National Institute of Technology and Evaluation	complete				1		1	4636964	64.3	4027	3935
379731.5	Pseudomonas stutzeri A1501	Pseudomonas stutzeri A1501	379731	Complete	A1501								2007-04-20T00:00:00Z	18495935	PRJNA16817	SAMN02603910	GCA_000013785.1		CP000304	NC_009434	The Biotechnology Research Institute,The Chinese Academy of Agricultural Sciences	complete				1		1	4567418	63.9	4203	4128		rice roots that had been inoculated with strain A15	isolated from rice roots that had been inoculated with strain A15 in a rice paddy in China		China	China						Rice, Oryza sativa
380394.4	Acidithiobacillus ferrooxidans ATCC 53993	Acidithiobacillus ferrooxidans ATCC 53993	380394	Complete	ATCC 53993						ATCC 53993	Yes	2008-09-05T00:00:00Z		PRJNA16689	SAMN02598372	GCA_000020825.1		CP001132	NC_011206	DOE Joint Genome Institute	complete				1		1	2885038	58.9	2872	2826		the type strain DSM 2705	derived from the type strain DSM 2705
380703.7	Aeromonas hydrophila subsp. hydrophila ATCC 7966	Aeromonas hydrophila subsp. hydrophila ATCC 7966	380703	Complete	ATCC 7966				MLST.Aeromonas_spp.1		ATCC 7966	Yes	2006-11-06T00:00:00Z	16980456	PRJNA16697	SAMN02604052	GCA_000014805.1		CP000462	NC_008570	TIGR	complete				1		1	4744448	61.5	4235	4122		canned milk from the United States	isolated from canned milk from the United States
380749.5	Hydrogenobaculum sp. Y04AAS1	Hydrogenobaculum sp. Y04AAS1	380749	Complete	Y04AAS1								2008-08-06T00:00:00Z		PRJNA18891	SAMN02598419	GCA_000020785.1		CP001130	NC_011126	DOE Joint Genome Institute	complete				1		1	1559514	34.8	1645	1629
381666.6	Ralstonia eutropha H16	Ralstonia eutropha H16	381666	Complete	H16						ATCC 17699		2006-08-30T00:00:00Z	1.69642e+07	PRJNA13603	SAMEA3283071	GCA_000009285.2		AM260479,AM260480,AY305378	NC_008313,NC_008314,NC_005241	Gottingen Genomics Laboratory|GenoMik Network Gottingen|Humboldt-Universitaet zu Berlin	complete				2	1	3	7416678	66.3	6739	4071		sludge	isolated from sludge
381764.8	Fervidobacterium nodosum Rt17-B1	Fervidobacterium nodosum Rt17-B1	381764	Complete	Rt17-B1								2007-07-30T00:00:00Z	19307556	PRJNA16719	SAMN00623043	GCA_000017545.1	SRR253105	CP000771	NC_009718	DOE Joint Genome Institute	complete				1		1	1948941	35	1856	1750
382245.13	Aeromonas salmonicida subsp. salmonicida A449	Aeromonas salmonicida subsp. salmonicida A449	382245	Complete	A449				MLST.Aeromonas_spp.2				2007-04-06T00:00:00Z	12932739	PRJNA16723	SAMN02603664	GCA_000196395.1		CP000644,AY301063,AY301064,AY301065,CP000645,CP000646	NC_009348,NC_004923,NC_004925,NC_004924,NC_009349,NC_009350	National Research Council Canada - Institute of Marine Biosciences	complete				1	5	6	5040536	58.2	4598	4437		brown trout with furunculosis	isolated from a brown trout with furunculosis									Brown trout, Salmo trutta
382638.14	Helicobacter acinonychis str. Sheeba	Helicobacter acinonychis str. Sheeba	382638	Complete	Sheeba								2006-06-28T00:00:00Z	16789826	PRJNA17251	SAMEA3138199	GCA_000009305.1		AM260522,AM260523	NC_008229,NC_008230	Penn State Univ.	complete				1	1	2	1557588	38.2	1698	1618
382640.5	Bartonella tribocorum CIP 105476	Bartonella tribocorum CIP 105476	382640	Complete							CIP 105476	Yes	2007-11-25T00:00:00Z	18037886	PRJNA28109	SAMEA3138339	GCA_000196435.1		AM260525,AM260524	NC_010161,NC_010160	Penn State Univ.	complete				1	1	2	2642404	38.8	2741	2092		the blood of wild rats	isolated from the blood of wild rats									Rat, Rattus norvegicus
38300.4	Streptomyces pristinaespiralis strain HCCB 10218		38300	Complete	HCCB 10218				MLST.Streptomyces_spp.124		ATCC 25486		2015-09-02T00:00:00Z		PRJNA281980	SAMN03565307	GCF_001278075.1		CP011340	NZ_CP011340.1	Shanghai Institutes for Biological Sciences (SIBS) of Chinese Academy of Sciences (CAS)		PacBio; Illumina HiSeq	320.0x	SPAdes v. 3.1.1	1		1	8532592	71.54	7700	7352		chemical and physical mutagen treatment of ATCC 25486	isolated after chemical and physical mutagen treatment of ATCC 25486	2000-01-01	China	China:Shanghai
383372.6	Roseiflexus castenholzii DSM 13941	Roseiflexus castenholzii DSM 13941	383372	Complete	DSM 13941						DSM 13941		2007-08-23T00:00:00Z		PRJNA13462	SAMN02598306	GCA_000017805.1		CP000804	NC_009767	DOE Joint Genome Institute	complete				1		1	5723298	60.7	4952	4330		hot spring microbial mat	isolated from a hot spring microbial mat and will be used for comparative genomics with other phototrophic bacteria
384676.9	Pseudomonas entomophila L48	Pseudomonas entomophila L48	384676	Complete	L48								2006-05-10T00:00:00Z	16699499	PRJNA16800	SAMEA3138225	GCA_000026105.1		CT573326	NC_008027	Genoscope	complete				1		1	5888780	64.2	5333	5134
385025.3	Cycloclasticus sp. P1	Cycloclasticus sp. P1	385025	Complete	P1								2012-09-28T00:00:00Z		PRJNA85601	SAMN02603953	GCA_000299965.1		CP003230.1	NC_018697.1	The Third Institute of State Oceanic Administration (SOA)	complete				1		1	2363215	42	2303	2248
386043.9	Listeria welshimeri serovar 6b str. SLCC5334	Listeria welshimeri serovar 6b str. SLCC5334	386043	Complete	SLCC5334	serovar 6b			MLST.Listeria_monocytogenes.129				2006-10-27T00:00:00Z	16936040	PRJNA13443	SAMEA3138260	GCA_000060285.1		AM263198	NC_008555	Universitat Giessen|University of Wurzburg	complete				1		1	2814130	36.4	2786	2774
386415.7	Clostridium novyi NT	Clostridium novyi NT	386415	Complete	NT								2006-11-17T00:00:00Z		PRJNA16820	SAMN02603464	GCA_000014125.1		CP000382	NC_008593	Johns Hopkins Kimmel Comprehensive Cancer Center	complete				1		1	2547720	2025-09-28	2333	2315
386585.9	Escherichia coli O157:H7 str. Sakai	Escherichia coli O157:H7 str. Sakai	386585	Complete	O157:H7			EHEC	MLST.Escherichia_coli_1.11,MLST.Escherichia_coli_2.296				2000-03-29T00:00:00Z	9628576,10734605,11108008,11111050,11258796	PRJNA226	SAMN01911278	GCA_000008865.1		BA000007,AB011549,AB011548	NC_002695,NC_002128,NC_002127	Osaka Univ.	complete				1	2	3	5594477	50.5	5602	5318			isolated in a 1997 outbreak in Sakai, Japan	1997	Japan	Sakai Japan
386656.9	Yersinia pestis Pestoides F	Yersinia pestis Pestoides F	386656	Complete	Pestoides F				MLST.Yersinia_spp.79				2007-04-13T00:00:00Z		PRJNA16700		GCA_000016445.1		CP000668,CP000670,CP000669	NC_009381,NC_009378,NC_009377	DOE Joint Genome Institute	complete				1	2	3	4725862	47.7	4855	4069
387092.6	Nitratiruptor sp. SB155-2	Nitratiruptor sp. SB155-2	387092	Complete	SB155-2								2007-07-11T00:00:00Z	1.61567e+07	PRJNA18963		GCA_000010325.1		AP009178	NC_009662	Japan Agency for Marine-Earth Science and Technology	complete				1		1	1877931	39.7	1943	1843		deep-sea hydrothermal vent	isolated from a deep-sea hydrothermal vent in the Iheya North field in the Mid-Okinawa Trough as part of a larger diversity study		Japan	Iheya North field in the Mid-Okinawa Troug
387093.6	Sulfurovum sp. NBC37-1	Sulfurovum sp. NBC37-1	387093	Complete	NBC37-1								2007-07-11T00:00:00Z	1.61567e+07	PRJNA18965		GCA_000010345.1		AP009179	NC_009663	Japan Agency for Marine-Earth Science and Technology	complete				1		1	2562277	43.9	2503	2438		deep-sea hydrothermal vent	isolated from a deep-sea hydrothermal vent in the Iheya North field in the Mid-Okinawa Trough as part of a larger diversity study		Japan	Iheya North field in the Mid-Okinawa Trough
387344.15	Lactobacillus brevis ATCC 367	Lactobacillus brevis ATCC 367	387344	Complete	ATCC 367						ATCC 367		2006-10-13T00:00:00Z	17030793	PRJNA404	SAMN02598532	GCA_000014465.1		CP000416,CP000417,CP000418	NC_008497,NC_008498,NC_008499	DOE Joint Genome Institute/Fidelity Systems	complete				1	2	3	2340228	46.1	2271	2218
388357.3	Kocuria turfanensis strain HO-9042		388357	Complete	HO-9042								2016-03-07T00:00:00Z		PRJNA310393	SAMN04455734	GCA_001580365.1		CP014480,CP014481,CP014482,CP014483,CP014484		Hubei University of Technology		Illumina	400.0	SOAPdenovo v. 2.3		4	5	4159643	72.75	4024					2006-08-20	China	China:Xinjiang						Air
388467.6	Planktothrix agardhii NIVA-CYA 126/8		388467	Complete	NIVA-CYA 126/8								2014-06-23T00:00:00Z	24907328	PRJNA163669	SAMN02867752	GCF_000710505.1		ASAK01000000		Institute for Limnology		454; Sanger	23.0x	Newbler v. 1.0.53.17; Newbler v. 1.1.02.09	1	5	6	5045869	39.57	4878	4191		freshwater	Isolated by Olav Skulberg (Norwegian Institute of Water Research, Oslo) from Lake LangsjÔøΩn (Finland) in 1984	1984	Finland	Finland
388919.9	Streptococcus sanguinis SK36	Streptococcus sanguinis SK36	388919	Complete	SK36								2007-02-09T00:00:00Z	17277061	PRJNA13942	SAMN02604299	GCA_000014205.1		CP000387	NC_009009	Virginia Commonwealth University	complete				1		1	2388435	43.4	2263	2270		human dental plaque	isolated from human dental plaque in 1980 and is virulent in a rat model	1980								Human, Homo sapiens
[truncated: 831 more rows]
[truncated: 23 more columns]
