# Supplementary material for: Comparative analysis of 163 ant genomes reveals recurrent horizontal gene transfer from bacteria to ants
Source: Gigascience. 2026 Apr 6;15:giag043. doi: 10.1093/gigascience/giag043 (PMC13320244; doi:10.1093/gigascience/giag043)
Supplement: giag043_Supplemental_Files [file giag043_supplemental_files.zip › Table_S12_Insect_Assembly_Acc.xlsx]

## Sheet: Tab.S12_Insect_Assembly_Acc
Assembly Accession	Organism Name	Organism Taxonomic ID
GCA_005508785.1	Acyrthosiphon pisum	7029
GCA_002204515.1	Aedes aegypti	7159
GCA_000005575.1	Anopheles gambiae str. PEST	180454
GCA_014905175.1	Aphidius gifuensis	684658
GCA_003254395.2	Apis mellifera	7460
GCA_009739505.2	Apolygus lucorum	248454
GCA_010883055.1	Belonocnema kinseyi	2817044
GCA_000214255.1	Bombus terrestris	30195
GCA_014905235.2	Bombyx mori	7091
GCA_014529535.1	Bradysia coprophila	38358
GCA_014607495.2	Carposina sasakii	252295
GCA_014851415.1	Cnaphalocrocis medinalis	437488
GCA_009731565.1	Danaus plexippus plexippus	278856
GCA_012273795.1	Dendrolimus punctatus	238572
GCA_000001215.4	Drosophila melanogaster	7227
GCA_013282895.1	Eriosoma lanigerum	133082
GCA_009859135.1	Formica selysi	208979
GCA_905115235.1	Hermetia illucens	343691
GCA_014465815.1	Laodelphax striatellus	195883
GCA_014839805.1	Manduca sexta	7130
GCA_902806685.1	Maniola hyperantus	2795564
GCA_013373865.2	Monomorium pharaonis	307658
GCA_009193385.2	Nasonia vitripennis	7425
GCA_014356525.1	Nilaparvata lugens	108931
GCA_003672135.1	Ooceraea biroi	2015173
GCA_012654025.1	Pachypsylla venusta	38123
GCA_009761765.1	Phenacoccus solenopsis	483260
GCA_002278615.1	Pogonus chalceus	235516
GCA_013421045.1	Propylea japonica	158624
GCA_012977825.2	Pteromalus puparum	32389
GCA_003676215.3	Rhopalosiphum maidis	43146
GCA_014635995.1	Sarcophaga peregrina	7386
GCA_004115045.3	Sinella curviseta	187695
GCA_008086715.1	Sitobion miscanthi	44668
GCA_014356515.1	Sogatella furcifera	113103
GCA_010367695.1	Solenopsis invicta	13686
GCA_011064685.1	Spodoptera frugiperda	7108
GCA_002237135.2	Teleopsis dalmanni	139649
GCA_002928295.1	Timema cristinae	61476
GCA_000002335.3	Tribolium castaneum	7070
GCA_003590095.1	Trichoplusia ni	7111
GCA_014466175.1	Vespula pensylvanica	30213
GCA_012273895.2	Zerene cesonia	33412
