# Supplementary material for: Comparative analysis of 163 ant genomes reveals recurrent horizontal gene transfer from bacteria to ants
Source: Gigascience. 2026 Apr 6;15:giag043. doi: 10.1093/gigascience/giag043 (PMC13320244; doi:10.1093/gigascience/giag043)
Supplement: giag043_Supplemental_Files [file giag043_supplemental_files.zip › Table_S14_Correlation_Results_HGT RNAseq.xlsx]

## Sheet: Sheet1
Gene	Correlation coefficient	Adjusted P - value
XGPRT_LGT	1	0	Gene:	Cardiocondyla obscurior Gene symbol if available; otherwise GeneID
Uqcr-11	0.903	0
LOC139112443	0.883	0	Correlation Coefficient:	Correlation coefficient (spearman) of corresponding each gene's expression against the expression of the XGPRT HGT
Nd-acp	0.859	0
Nd-24	0.858	0	Adjusted P-value:	Bonferroni adjusted P-values of correlation coefficients
LOC139107946	0.851	0
LOC139103997	0.841	0
Scox	0.839	0
LOC139112252	0.836	0
Rfesp	0.835	0
LOC139102435	0.829	0.001
Cox5a	0.82	0.001
LOC139109571	0.817	0.001
LOC139105322	-0.817	0.001
Morgue	-0.82	0.001
LOC139108291	0.814	0.002
Sel	0.813	0.002
Cisd2	0.811	0.002
LOC139107551	-0.808	0.002
LOC139103685	-0.809	0.002
Mrpl35	0.806	0.003
LOC139113173	0.805	0.003
LOC139106086	0.805	0.003
Grx3	0.805	0.003
LOC139107900	0.803	0.003
Sec22	0.803	0.003
Nd-b17	0.802	0.004
Erp60	0.801	0.004
Sar1	0.8	0.004
Np15.6	0.8	0.004
Calr	0.799	0.004
Idh3b	0.799	0.004
LOC139112052	0.796	0.005
LOC139103382	0.795	0.005
Mdh2	0.794	0.006
LOC139102073	0.792	0.006
Shv	0.792	0.007
LOC139110190	0.79	0.007
Sing	0.788	0.008
LOC139112576	0.787	0.009
LOC139109310	0.784	0.01
LOC139109463	0.783	0.011
Wal	0.782	0.011
Pex10	0.782	0.011
Trx	-0.782	0.011
Pak3	0.781	0.012
Echs1	0.781	0.012
Nd-75	0.781	0.012
LOC139111887	0.779	0.013
Dad1	0.779	0.013
Ak3	0.776	0.015
LOC139109778	0.773	0.017
Eca	0.773	0.018
Urod	0.773	0.018
Mrps14	0.772	0.019
LOC139101991	0.771	0.02
Vha55	0.771	0.02
LOC139102374	0.77	0.021
Ids	-0.77	0.021
LOC139106666	0.769	0.022
LOC139108071	0.768	0.023
LOC139109187	-0.768	0.023
LOC139102618	0.765	0.026
Spg7	0.765	0.026
Nd-19	0.764	0.028
LOC139111475	0.762	0.031
P32	0.76	0.035
Prx6a	0.759	0.035
Arf102f	0.759	0.035
Phb2	0.759	0.036
Mus201	-0.759	0.036
LOC139109176	-0.759	0.036
Blw	0.758	0.037
Myo61f	0.758	0.037
Kdn	0.757	0.039
LOC139111909	-0.756	0.042
Nd-b17.2	0.755	0.043
LOC139107910	0.755	0.043
Pdi	0.754	0.044
LOC139108118	0.754	0.045
LOC139101803	0.754	0.046
LOC139107980	-0.753	0.048
Tango14	0.752	0.049
