# Supplementary material for: Comparative analysis of 163 ant genomes reveals recurrent horizontal gene transfer from bacteria to ants
Source: Gigascience. 2026 Apr 6;15:giag043. doi: 10.1093/gigascience/giag043 (PMC13320244; doi:10.1093/gigascience/giag043)
Supplement: giag043_Supplemental_Files [file giag043_supplemental_files.zip › Table_S9_kegg_enrichment.tsv]

category	subcategory	ID	Description	GeneRatio	BgRatio	RichFactor	FoldEnrichment	zScore	pvalue	p.adjust	qvalue	geneID	Count
Metabolism	Energy metabolism	cobs00190	Oxidative phosphorylation	16/51	88/3344	0.181818181818182	11.921568627451	12.9193768951886	4.47318866329585e-14	2.32605810491384e-12	2.16596503696431e-12	139106753/139105492/139112576/139107049/139103567/139106661/139111254/139109571/139102360/139102618/139111475/139109337/139104298/139108251/139101729/139111595	16
Metabolism	Carbohydrate metabolism	cobs00020	Citrate cycle (TCA cycle)	5/51	29/3344	0.172413793103448	11.3049357674104	6.93521505404721	6.08776325959112e-05	0.00158281844749369	0.00147387952600627	139113110/139113364/139104845/139111475/139102073	5
Metabolism	Global and overview maps	cobs01200	Carbon metabolism	6/51	82/3344	0.0731707317073171	4.79770444763271	4.33254938768215	0.00134850494033611	0.0233740856324926	0.021765342896653	139113110/139106846/139113364/139104845/139111475/139102073	6
Genetic Information Processing	Folding, sorting and degradation	cobs04141	Protein processing in endoplasmic reticulum	7/51	120/3344	0.0583333333333333	3.82483660130719	3.92142442154729	0.00200409117546788	0.0260531852810824	0.0242600510714532	139110690/139108745/139108455/139108071/139107244/139110380/139110083	7
